# Supplementary material for: Representative Proteomes: A Stable, Scalable and Unbiased Proteome Set for Sequence Analysis and Functional Annotation
Source: PLoS One. 2011 Apr 27;6(4):e18910. doi: 10.1371/journal.pone.0018910 (PMC3083393; doi:10.1371/journal.pone.0018910)
Supplement: Table S1 — List of characterized proteins. (TXT) [file pone.0018910.s001.txt]

Q8K1B8	URP2_MOUSE	Fermitin family homolog 3	19234461	Kindlin-3 is required for beta2 integrin-mediated leukocyte adhesion to endothelial cells.
P92966	RSP41_ARATH	Arginine/serine-rich-splicing factor RSP41	16807317	Phosphoproteomics reveals extensive in vivo phosphorylation of Arabidopsis proteins involved in RNA metabolism.
Q39232	SUC1_ARATH	Sucrose transport protein SUC1	7920705	SUC1 and SUC2: two sucrose transporters from Arabidopsis thaliana; expression and characterization in baker's yeast and identification of the histidine-tagged protein.
O23277	PRD1_ARATH	Protein PRD1	17762870	AtPRD1 is required for meiotic double strand break formation in Arabidopsis thaliana.
Q8IWF2	FXRD2_HUMAN	FAD-dependent oxidoreductase domain-containing protein 2	19706418	A luminal flavoprotein in endoplasmic reticulum-associated degradation.
P34478	GEI13_CAEEL	Gex-3-interacting protein 13	11922622	Isolation of the interacting molecules with GEX-3 by a novel functional screening.
Q9UBE8	NLK_HUMAN	Serine/threonine-protein kinase NLK	10863097	Characterization of the Fugu rubripes NLK and FN5 genes flanking the NF1 (Neurofibromatosis type 1) gene in the 5' direction and mapping of the human counterparts.
P62304	RUXE_HUMAN	Small nuclear ribonucleoprotein E	2974536	The complete primary structure of the human snRNP E protein.
Q6TMG5	NEMO_RAT	NF-kappa-B essential modulator	12968033	Two carboxyl-terminal activation regions of Epstein-Barr virus latent membrane protein 1 activate NF-kappaB through distinct signaling pathways in fibroblast cell lines.
O95243	MBD4_HUMAN	Methyl-CpG-binding domain protein 4	10097147	MED1, a novel human methyl-CpG-binding endonuclease, interacts with DNA mismatch repair protein MLH1.
O97764	QOR_BOVIN	Zeta-crystallin	9154917	Guinea pig and bovine zeta-crystallins have distinct functional characteristics highlighting replacements in otherwise similar structures.
Q61754	K1B24_MOUSE	Kallikrein 1-related peptidase b24	11082197	Cloning and characterization of mouse Klk27, a novel tissue kallikrein expressed in testicular Leydig cells and exhibiting chymotrypsin-like specificity.
O95633	FSTL3_HUMAN	Follistatin-related protein 3	17868029	AF10-dependent transcription is enhanced by its interaction with FLRG.
P49792	RBP2_HUMAN	E3 SUMO-protein ligase RanBP2	7603572	A giant nucleopore protein that binds Ran/TC4.
Q12163	NBP2_YEAST	NAP1-binding protein 2	14685261	Nbp2 targets the Ptc1-type 2C Ser/Thr phosphatase to the HOG MAPK pathway.
Q91ZR5	CTSR1_MOUSE	Cation channel sperm-associated protein 1	17227845	All four CatSper ion channel proteins are required for male fertility and sperm cell hyperactivated motility.
Q80SU6	NPT2C_MOUSE	Sodium-dependent phosphate transport protein 2C	12690469	Cloning, gene structure and dietary regulation of the type-IIc Na/Pi cotransporter in the mouse kidney.
P23359	BMP7_MOUSE	Bone morphogenetic protein 7	15843411	Sirenomelia in Bmp7 and Tsg compound mutant mice: requirement for Bmp signaling in the development of ventral posterior mesoderm.
O08587	NUP50_RAT	Nuclear pore complex protein Nup50	10891499	Nup50, a nucleoplasmically oriented nucleoporin with a role in nuclear protein export.
O15084	ANR28_HUMAN	Serine/threonine-protein phosphatase 6 regulatory ankyrin repeat subunit A	18186651	Protein phosphatase 6 regulatory subunits composed of ankyrin repeat domains.
Q39253	CAX1_ARATH	Vacuolar cation/proton exchanger 1	8710949	CAX1, an H+/Ca2+ antiporter from Arabidopsis.
Q80VW5	WHRN_MOUSE	Whirlin	15590699	Mutant analysis reveals whirlin as a dynamic organizer in the growing hair cell stereocilium.
Q15758	AAAT_HUMAN	Neutral amino acid transporter B(0)	10051606	The RD114/simian type D retrovirus receptor is a neutral amino acid transporter.
P62509	ERR3_MOUSE	Estrogen-related receptor gamma	10428842	Hormone-independent transcriptional activation and coactivator binding by novel orphan nuclear receptor ERR3.
P33527	MRP1_HUMAN	Multidrug resistance-associated protein 1	1360704	Overexpression of a transporter gene in a multidrug-resistant human lung cancer cell line.
P19086	GNAZ_HUMAN	Guanine nucleotide-binding protein G(z) subunit alpha	3129724	Identification of a GTP-binding protein alpha subunit that lacks an apparent ADP-ribosylation site for pertussis toxin.
Q9H8T0	AKTIP_HUMAN	AKT-interacting protein	14749367	Regulation of apoptosis by the Ft1 protein, a new modulator of protein kinase B/Akt.
Q02793	SKI8_YEAST	Antiviral protein SKI8	14992724	Antiviral protein Ski8 is a direct partner of Spo11 in meiotic DNA break formation, independent of its cytoplasmic role in RNA metabolism.
P52286	SKP1_YEAST	Suppressor of kinetochore protein 1	15090617	Sgt1p and Skp1p modulate the assembly and turnover of CBF3 complexes required for proper kinetochore function.
Q16143	SYUB_HUMAN	Beta-synuclein	9806846	Genomic organization and expression of the human beta-synuclein gene (SNCB).
Q08226	CRT10_YEAST	Protein CRT10	16600900	Identification and characterization of CRT10 as a novel regulator of Saccharomyces cerevisiae ribonucleotide reductase genes.
Q9FMV1	UMP7_ARATH	Uncharacterized protein At5g63510, mitochondrial	11743114	Proteomic approach to identify novel mitochondrial proteins in Arabidopsis.
Q9VIR2	TOTF_DROME	Protein Turandot F	11409894	A family of Turandot-related genes in the humoral stress response of Drosophila.
P01130	LDLR_HUMAN	Low-density lipoprotein receptor	6091915	The human LDL receptor: a cysteine-rich protein with multiple Alu sequences in its mRNA.
O42924	EAF7_SCHPO	Probable chromatin modification-related protein eaf7	16823372	ORFeome cloning and global analysis of protein localization in the fission yeast Schizosaccharomyces pombe.
Q06561	UNC52_CAEEL	Basement membrane proteoglycan	8393416	Products of the unc-52 gene in Caenorhabditis elegans are homologous to the core protein of the mammalian basement membrane heparan sulfate proteoglycan.
Q04049	POLH_YEAST	DNA polymerase eta	10713149	Specificity of DNA lesion bypass by the yeast DNA polymerase eta.
P83960	BNCA_BENHI	Alpha-benincasin	12576080	Purification and characterization of alpha- and beta-benincasins, arginine/glutamate-rich peptides with translation-inhibiting activity from wax gourd seeds.
Q92845	KIFA3_HUMAN	Kinesin-associated protein 3	9506951	Complex formation of SMAP/KAP3, a KIF3A/B ATPase motor-associated protein, with a human chromosome-associated polypeptide.
P61223	RAP1B_BOVIN	Ras-related protein Rap-1b	2105724	Molecular cloning of smg p21B and identification of smg p21 purified from bovine brain and human platelets as smg p21B.
Q92903	CDS1_HUMAN	Phosphatidate cytidylyltransferase 1	9115637	Isolation and expression of an isoform of human CDP-diacylglycerol synthase cDNA.
P50078	TOS2_YEAST	Protein TOS2	14872283	Separate membrane targeting and anchoring domains function in the localization of the S. cerevisiae Cdc24p guanine nucleotide exchange factor.
P82921	RT21_HUMAN	28S ribosomal protein S21, mitochondrial	11279123	The small subunit of the mammalian mitochondrial ribosome: identification of the full complement of ribosomal proteins present.
Q9NTG1	PKDRE_HUMAN	Polycystic kidney disease and receptor for egg jelly-related protein	9949214	Identification of a human homologue of the sea urchin receptor for egg jelly: a polycystic kidney disease-like protein.
P0A6D0	ARGR_ECOLI	Arginine repressor	3149585	The arginine repressor is essential for plasmid-stabilizing site- specific recombination at the ColE1 cer locus.
P08459	SPS2_YEAST	Sporulation-specific protein 2	15590821	Morphogenetic pathway of spore wall assembly in Saccharomyces cerevisiae.
P48996	DPY27_CAEEL	Chromosome condensation protein dpy-27	7954812	DPY-27: a chromosome condensation protein homolog that regulates C. elegans dosage compensation through association with the X chromosome.
Q15513	SPHAR_HUMAN	Protein SPHAR	7799938	Irreversible repression of DNA synthesis in Fanconi anemia cells is alleviated by the product of a novel cyclin-related gene.
Q62997	GFRA1_RAT	GDNF family receptor alpha-1	8674117	GDNF-induced activation of the ret protein tyrosine kinase is mediated by GDNFR-alpha, a novel receptor for GDNF.
P10868	GAMT_RAT	Guanidinoacetate N-methyltransferase	3277179	Molecular cloning, sequence analysis, and expression in Escherichia coli of the cDNA for guanidinoacetate methyltransferase from rat liver.
P16619	CL3L1_HUMAN	C-C motif chemokine 3-like 1	2271120	Three human homologs of a murine gene encoding an inhibitor of stem cell proliferation.
Q24046	ATPB1_DROME	Sodium/potassium-transporting ATPase subunit beta-1	9648860	Functional analysis and tissue-specific expression of Drosophila Na+,K+-ATPase subunits.
P16333	NCK1_HUMAN	Cytoplasmic protein NCK1	2107526	Nck, a melanoma cDNA encoding a cytoplasmic protein consisting of the src homology units SH2 and SH3.
P36120	DBP7_YEAST	ATP-dependent RNA helicase DBP7	9582098	Dbp7p, a putative ATP-dependent RNA helicase from Saccharomyces cerevisiae, is required for 60S ribosomal subunit assembly.
P86413	OSR1_XENLA	Protein odd-skipped-related 1	17011543	Odd-skipped genes encode repressors that control kidney development.
O80920	PYL4_ARATH	Abscisic acid receptor PYL4	19898420	A gate-latch-lock mechanism for hormone signalling by abscisic acid receptors.
P55828	RS20_DROME	40S ribosomal protein S20	9373141	Identification and characterization of the gene for Drosophila S20 ribosomal protein.
Q9Y6X3	SCC4_HUMAN	Cohesin loading complex subunit SCC4 homolog	16682347	Human Scc4 is required for cohesin binding to chromatin, sister- chromatid cohesion, and mitotic progression.
Q86US8	EST1A_HUMAN	Telomerase-binding protein EST1A	12699629	Functional conservation of the telomerase protein Est1p in humans.
Q9V521	PRPA3_DROME	Phenoloxidase subunit A3	19141111	Identification of the gene encoding pro-phenoloxidase A(3) in the fruitfly, Drosophila melanogaster.
P23645	BIB_DROME	Neurogenic protein big brain	11923418	Regulated cationic channel function in Xenopus oocytes expressing Drosophila big brain.
P53598	SUCA_YEAST	Succinyl-CoA ligase [ADP-forming] subunit alpha, mitochondrial	14576278	The proteome of Saccharomyces cerevisiae mitochondria.
Q16850	CP51A_HUMAN	Lanosterol 14-alpha demethylase	8619637	The ubiquitously expressed human CYP51 encodes lanosterol 14 alpha- demethylase, a cytochrome P450 whose expression is regulated by oxysterols.
P32695	DUSA_ECOLI	tRNA-dihydrouridine synthase A	11983710	Identification of the tRNA-dihydrouridine synthase family.
Q9WU68	PKHB1_RAT	Pleckstrin homology domain-containing family B member 1	10923244	KPL1, which encodes a novel PH domain-containing protein, is induced during ciliated cell differentiation of rat tracheal epithelial cells.
Q9GZV9	FGF23_HUMAN	Fibroblast growth factor 23	11409890	FGF-23 inhibits renal tubular phosphate transport and is a PHEX substrate.
P38717	SIP3_YEAST	Protein SIP3	8127709	Analysis of the SIP3 protein identified in a two-hybrid screen for interaction with the SNF1 protein kinase.
P50109	PSP2_YEAST	Protein PSP2	14562095	Global analysis of protein localization in budding yeast.
O13965	MUG70_SCHPO	Meiotically up-regulated gene 70 protein	16823372	ORFeome cloning and global analysis of protein localization in the fission yeast Schizosaccharomyces pombe.
Q9BY49	PECR_HUMAN	Peroxisomal trans-2-enoyl-CoA reductase	10811639	Molecular cloning and expression of mammalian peroxisomal trans-2- enoyl-coenzyme A reductase cDNAs.
Q04695	K1C17_HUMAN	Keratin, type I cytoskeletal 17	1281771	Characterization of the human gene encoding cytokeratin 17 and its expression pattern.
Q08231	THP1_YEAST	Nuclear mRNA export protein THP1	12702719	Nab2p and the Thp1p-Sac3p complex functionally interact at the interface between transcription and mRNA metabolism.
Q91572	CPE1A_XENLA	Cytoplasmic polyadenylation element-binding protein 1-A	10635326	Maskin is a CPEB-associated factor that transiently interacts with eIF-4E.
Q91WZ8	DTBP1_MOUSE	Dysbindin	14688250	Myospryn is a novel binding partner for dysbindin in muscle.
O88763	PK3C3_RAT	Phosphatidylinositol 3-kinase catalytic subunit type 3	11171063	Overexpression of a rat kinase-deficient phosphoinositide 3-kinase, Vps34p, inhibits cathepsin D maturation.
O75023	LIRB5_HUMAN	Leukocyte immunoglobulin-like receptor subfamily B member 5	9548455	A family of human lymphoid and myeloid Ig-like receptors, some of which bind to MHC class I molecules.
Q62687	S6A18_RAT	Sodium-dependent neutral amino acid transporter B(0)AT3	7943364	Molecular characterization of ROSIT, a renal osmotic stress-induced Na(+)-Cl(-)-organic solute cotransporter.
O74700	TIM9_YEAST	Mitochondrial import inner membrane translocase subunit TIM9	11483513	Functional reconstitution of the import of the yeast ADP/ATP carrier mediated by the TIM10 complex.
Q13439	GOGA4_HUMAN	Golgin subfamily A member 4	8626529	Molecular characterization of trans-Golgi p230: a human peripheral membrane protein encoded by a gene on chromosome 6p12-22 contains extensive coiled-coil alpha-helical domains and a granin motif.
P11532	DMD_HUMAN	Dystrophin	8576247	The three human syntrophin genes are expressed in diverse tissues, have distinct chromosomal locations, and each bind to dystrophin and its relatives.
Q06710	PAX8_HUMAN	Paired box protein Pax-8	19010321	TAZ is a coactivator for Pax8 and TTF-1, two transcription factors involved in thyroid differentiation.
P54132	BLM_HUMAN	Bloom syndrome protein	9388480	BLM (the causative gene of Bloom syndrome) protein translocation into the nucleus by a nuclear localization signal.
Q6YNI2	GPR6_MOUSE	G-protein coupled receptor 6	14592418	Sphingosine-1-phosphate is a high-affinity ligand for the G protein- coupled receptor GPR6 from mouse and induces intracellular Ca2+ release by activating the sphingosine-kinase pathway.
Q6NLC1	AB2D_ARATH	ABC transporter D family member 2, chloroplastic	18431481	Sorting signals, N-terminal modifications and abundance of the chloroplast proteome.
P46086	KIME_ARATH	Mevalonate kinase	7958957	Isolation and characterization of a cDNA encoding Arabidopsis thaliana mevalonate kinase by genetic complementation in yeast.
Q6DI48	DLLA_DANRE	Delta-like protein A	15013799	Three modules of zebrafish Mind bomb work cooperatively to promote Delta ubiquitination and endocytosis.
P76535	MURQ_ECOLI	N-acetylmuramic acid 6-phosphate etherase	15983044	Scission of the lactyl ether bond of N-acetylmuramic acid by Escherichia coli 'etherase'.
P16070	CD44_HUMAN	CD44 antigen	1991450	The hematopoietic and epithelial forms of CD44 are distinct polypeptides with different adhesion potentials for hyaluronate- bearing cells.
P46481	AAEB_ECOLI	p-hydroxybenzoic acid efflux pump subunit AaeB	15489430	Characterization of the Escherichia coli AaeAB efflux pump: a metabolic relief valve?
Q42029	PSBP1_ARATH	Oxygen-evolving enhancer protein 2-1, chloroplastic	11719511	Proteome map of the chloroplast lumen of Arabidopsis thaliana.
P23508	CRCM_HUMAN	Colorectal mutant cancer protein	19555689	MCC, a new interacting protein for Scrib, is required for cell migration in epithelial cells.
Q9H343	O51I1_HUMAN	Olfactory receptor 51I1	11121057	Comparative structural and functional analysis of the olfactory receptor genes flanking the human and mouse beta-globin gene clusters.
O75841	UPK1B_HUMAN	Uroplakin-1b	9818021	Expression of uroplakin Ib and uroplakin III genes in tissues and peripheral blood of patients with transitional cell carcinoma.
Q04233	GIS4_YEAST	Protein GIS4	10628841	Yeast genes GIS1-4: multicopy suppressors of the Gal- phenotype of snf1 mig1 srb8/10/11 cells.
Q13838	UAP56_HUMAN	Spliceosome RNA helicase BAT1	17190602	Human mRNA export machinery recruited to the 5' end of mRNA.
O75175	CNOT3_HUMAN	CCR4-NOT transcription complex subunit 3	12207886	TBP-interacting protein 120B, which is induced in relation to myogenesis, binds to NOT3.
Q02809	PLOD1_HUMAN	Procollagen-lysine,2-oxoglutarate 5-dioxygenase 1	1577494	Cloning of human lysyl hydroxylase: complete cDNA-derived amino acid sequence and assignment of the gene (PLOD) to chromosome 1p36.3- p36.2.
Q9FGM1	PYL8_ARATH	Abscisic acid receptor PYL8	19769575	Closely related receptor complexes differ in their ABA selectivity and sensitivity.
P62244	RS15A_HUMAN	40S ribosomal protein S15a	9582194	A map of 75 human ribosomal protein genes.
P47102	GEA1_YEAST	ARF guanine-nucleotide exchange factor 1	8945477	Nucleotide exchange on ARF mediated by yeast Gea1 protein.
Q9LG23	PPR82_ARATH	Pentatricopeptide repeat-containing protein At1g55890, mitochondrial	14671022	Experimental analysis of the Arabidopsis mitochondrial proteome highlights signaling and regulatory components, provides assessment of targeting prediction programs, and indicates plant-specific mitochondrial proteins.
Q05027	TAF9_YEAST	Transcription initiation factor TFIID subunit 9	12446794	The novel SLIK histone acetyltransferase complex functions in the yeast retrograde response pathway.
O42657	YF82_SCHPO	GRIP and coiled-coil domain-containing protein C27D7.02c	16823372	ORFeome cloning and global analysis of protein localization in the fission yeast Schizosaccharomyces pombe.
P17795	VIRB5_AGRT5	Protein virB5	2233252	Characterization of the virB operon of an Agrobacterium tumefaciens Ti plasmid: nucleotide sequence and protein analysis.
Q5U374	KLH12_DANRE	Kelch-like protein 12	16547521	The KLHL12-cullin-3 ubiquitin ligase negatively regulates the Wnt- beta-catenin pathway by targeting Dishevelled for degradation.
O94913	PCF11_HUMAN	Pre-mRNA cleavage complex 2 protein Pcf11	11060040	Human pre-mRNA cleavage factor II(m) contains homologs of yeast proteins and bridges two other cleavage factors.
O14357	GPI1_SCHPO	N-acetylglucosaminyl-phosphatidylinositol biosynthetic protein gpi1	9046095	The essential Schizosaccharomyces pombe gpi1+ gene complements a bakers' yeast GPI anchoring mutant and is required for efficient cell separation.
Q9UKA1	FBXL5_HUMAN	F-box/LRR-repeat protein 5	19762596	Control of iron homeostasis by an iron-regulated ubiquitin ligase.
P47128	EAF6_YEAST	Chromatin modification-related protein EAF6	15485911	The Yaf9 component of the SWR1 and NuA4 complexes is required for proper gene expression, histone H4 acetylation, and Htz1 replacement near telomeres.
Q14558	KPRA_HUMAN	Phosphoribosyl pyrophosphate synthase-associated protein 1	8611620	Cloning and sequencing of human complementary DNA for the phosphoribosylpyrophosphate synthetase-associated protein 39.
Q8GXV2	CXXS2_ARATH	Thioredoxin-like protein CXXS2	18384502	AtCXXS: atypical members of the Arabidopsis thaliana thioredoxin h family with a remarkably high disulfide isomerase activity.
Q13888	TF2H2_HUMAN	General transcription factor IIH subunit 2	9852112	Immunoaffinity purification and functional characterization of human transcription factor IIH and RNA polymerase II from clonal cell lines that conditionally express epitope-tagged subunits of the multiprotein complexes.
Q03001	BPA1_HUMAN	Bullous pemphigoid antigen 1	8575775	Cloning and characterization of the neural isoforms of human dystonin.
P87049	CGP1_SCHPO	G1/S-specific cyclin pas1	10982385	A pcl-like cyclin activates the Res2p-Cdc10p cell cycle 'start' transcriptional factor complex in fission yeast.
Q9M7Q4	AI5L5_ARATH	ABSCISIC ACID-INSENSITIVE 5-like protein 5	16463099	Transcriptional regulation of ABI3- and ABA-responsive genes including RD29B and RD29A in seeds, germinating embryos, and seedlings of Arabidopsis.
P25453	DMC1_YEAST	Meiotic recombination protein DMC1	1581960	DMC1: a meiosis-specific yeast homolog of E. coli recA required for recombination, synaptonemal complex formation, and cell cycle progression.
Q8TCU4	ALMS1_HUMAN	Alstrom syndrome protein 1	15855349	Subcellular localization of ALMS1 supports involvement of centrosome and basal body dysfunction in the pathogenesis of obesity, insulin resistance, and type 2 diabetes.
Q91WA1	TIPIN_MOUSE	TIMELESS-interacting protein	12875843	Tipin, a novel timeless-interacting protein, is developmentally co- expressed with timeless and disrupts its self-association.
O13978	MUG66_SCHPO	Meiotically up-regulated gene 66 protein	16303567	A large-scale screen in S. pombe identifies seven novel genes required for critical meiotic events.
Q8K4S3	S45A1_RAT	Proton-associated sugar transporter A	12417639	Past-A, a novel proton-associated sugar transporter, regulates glucose homeostasis in the brain.
P41810	COPB_YEAST	Coatomer subunit beta	7929113	Yeast beta- and beta'-coat proteins (COP). Two coatomer subunits essential for endoplasmic reticulum-to-Golgi protein traffic.
Q5TAT6	CODA1_HUMAN	Collagen alpha-1(XIII) chain	2459707	Gene structure for the alpha 1 chain of a human short-chain collagen (type XIII) with alternatively spliced transcripts and translation termination codon at the 5' end of the last exon.
O74995	TFH47_SCHPO	TFIIH basal transcription factor complex p47 subunit	10077189	Analysis of TFIIH subunit through isolation of the gene from Schizosaccharomyces pombe corresponding to that of Saccharomyces cerevisiae SSL1, reveals the presence of conserved structural motifs.
O77237	PELI_DROME	Protein pellino	10330490	Oligomerisation of Tube and Pelle leads to nuclear localisation of dorsal.
P19524	MYO2_YEAST	Myosin-2	12391144	Complex formation with Ypt11p, a rab-type small GTPase, is essential to facilitate the function of Myo2p, a class V myosin, in mitochondrial distribution in Saccharomyces cerevisiae.
Q99698	LYST_HUMAN	Lysosomal-trafficking regulator	11984006	The Chediak-Higashi protein interacts with SNARE complex and signal transduction proteins.
P43565	RIM15_YEAST	Serine/threonine-protein kinase RIM15	9111339	Stimulation of yeast meiotic gene expression by the glucose- repressible protein kinase Rim15p.
Q7TNH6	NPHP3_MOUSE	Nephrocystin-3	12872122	Mutations in a novel gene, NPHP3, cause adolescent nephronophthisis, tapeto-retinal degeneration and hepatic fibrosis.
Q14444	CAPR1_HUMAN	Caprin-1	7657653	Identification and characterization of a novel protein (p137) which transcytoses bidirectionally in Caco-2 cells.
P97479	MYO7A_MOUSE	Myosin-VIIa	7870172	A type VII myosin encoded by the mouse deafness gene shaker-1.
O42659	APC14_SCHPO	Anaphase-promoting complex subunit 14	12477395	Proteomics analysis identifies new components of the fission and budding yeast anaphase-promoting complexes.
P41499	PTN11_RAT	Tyrosine-protein phosphatase non-receptor type 11	7512964	RNA splicing regulates the activity of a SH2 domain-containing protein tyrosine phosphatase.
P28061	PSB_THEAC	Proteasome subunit beta	7725107	Proteasome from Thermoplasma acidophilum: a threonine protease.
P53668	LIMK1_MOUSE	LIM domain kinase 1	16204183	The ubiquitin ligase Rnf6 regulates local LIM kinase 1 levels in axonal growth cones.
P49407	ARRB1_HUMAN	Beta-arrestin-1	9924018	Beta-arrestin-dependent formation of beta2 adrenergic receptor-Src protein kinase complexes.
Q99638	RAD9A_HUMAN	Cell cycle checkpoint control protein RAD9A	14500360	Expression of mammalian paralogues of HRAD9 and Mrad9 checkpoint control genes in normal and cancerous testicular tissue.
Q7TSA3	BTLA_MOUSE	B- and T-lymphocyte attenuator	12796776	BTLA is a lymphocyte inhibitory receptor with similarities to CTLA-4 and PD-1.
Q9FLW0	Y5241_ARATH	Probable receptor-like protein kinase At5g24010	14506206	Large-scale analysis of in vivo phosphorylated membrane proteins by immobilized metal ion affinity chromatography and mass spectrometry.
Q06135	GAS2_YEAST	1,3-beta-glucanosyltransferase GAS2	17189486	GAS2 and GAS4, a pair of developmentally regulated genes required for spore wall assembly in Saccharomyces cerevisiae.
Q39219	AOX1A_ARATH	Alternative oxidase 1a, mitochondrial	14671022	Experimental analysis of the Arabidopsis mitochondrial proteome highlights signaling and regulatory components, provides assessment of targeting prediction programs, and indicates plant-specific mitochondrial proteins.
Q93009	UBP7_HUMAN	Ubiquitin carboxyl-terminal hydrolase 7	16474402	Molecular recognition of p53 and MDM2 by USP7/HAUSP.
P26992	CNTFR_HUMAN	Ciliary neurotrophic factor receptor subunit alpha	12707266	Solution structure of the C-terminal domain of the ciliary neurotrophic factor (CNTF) receptor and ligand free associations among components of the CNTF receptor complex.
Q9NZL4	HPBP1_HUMAN	Hsp70-binding protein 1	9830037	Inhibition of Hsp70 ATPase activity and protein renaturation by a novel Hsp70-binding protein.
P40959	MVP1_YEAST	Sorting nexin MVP1	7862158	The Saccharomyces cerevisiae MVP1 gene interacts with VPS1 and is required for vacuolar protein sorting.
P01233	CGHB_HUMAN	Choriogonadotropin subunit beta	6690982	Evolution of the genes for the beta subunits of human chorionic gonadotropin and luteinizing hormone.
Q13950	RUNX2_HUMAN	Runt-related transcription factor 2	11965546	MOZ and MORF histone acetyltransferases interact with the Runt-domain transcription factor Runx2.
P42167	LAP2B_HUMAN	Lamina-associated polypeptide 2, isoforms beta/gamma	8530026	Structure and mapping of the human thymopoietin (TMPO) gene and relationship of human TMPO beta to rat lamin-associated polypeptide 2.
P39053	DYN1_MOUSE	Dynamin-1	11956154	The endocytosis-linked protein dynamin associates with caveolin-1 and is tyrosine phosphorylated in response to the activation of a noninternalizing epidermal growth factor receptor mutant.
Q96EL2	RT24_HUMAN	28S ribosomal protein S24, mitochondrial	10938081	A proteomics approach to the identification of mammalian mitochondrial small subunit ribosomal proteins.
P29547	EF1G1_YEAST	Elongation factor 1-gamma 1	12824466	A homologue of elongation factor 1 gamma regulates methionine sulfoxide reductase A gene expression in Saccharomyces cerevisiae.
P14242	PMS1_YEAST	DNA mismatch repair protein PMS1	11717305	Differential ATP binding and intrinsic ATP hydrolysis by amino- terminal domains of the yeast Mlh1 and Pms1 proteins.
B7ZSG3	WT1A_XENLA	Wilms tumor protein homolog A	16818449	The Notch-effector HRT1 gene plays a role in glomerular development and patterning of the Xenopus pronephros anlagen.
P15303	SEC23_YEAST	Protein transport protein SEC23	8451644	Requirement for a GTPase-activating protein in vesicle budding from the endoplasmic reticulum.
O13788	SSR1_SCHPO	SWI/SNF and RSC complexes subunit ssr1	16823372	ORFeome cloning and global analysis of protein localization in the fission yeast Schizosaccharomyces pombe.
P07654	PSTA_ECOLI	Phosphate transport system permease protein pstA	11867724	Rapid topology mapping of Escherichia coli inner-membrane proteins by prediction and PhoA/GFP fusion analysis.
Q64368	DAZL_MOUSE	Deleted in azoospermia-like	9288969	The mouse Dazla gene encodes a cytoplasmic protein essential for gametogenesis.
Q39162	TGA4_ARATH	Transcription factor TGA4	9159183	Arabidopsis thaliana ethylene-responsive element binding protein (AtEBP), an ethylene-inducible, GCC box DNA-binding protein interacts with an ocs element binding protein.
P53168	DUO1_YEAST	DASH complex subunit DUO1	9817759	Saccharomyces cerevisiae Duo1p and Dam1p, novel proteins involved in mitotic spindle function.
Q9SUS5	RHA1B_ARATH	E3 ubiquitin-protein ligase RHA1B	15644464	Functional analysis of the RING-type ubiquitin ligase family of Arabidopsis.
P20594	ANPRB_HUMAN	Atrial natriuretic peptide receptor 2	1672777	Selective activation of the B natriuretic peptide receptor by C-type natriuretic peptide (CNP).
P36224	JNM1_YEAST	Nuclear migration protein JNM1	16291862	Arp10p is a pointed-end-associated component of yeast dynactin.
Q12230	LSP1_YEAST	Sphingolipid long chain base-responsive protein LSP1	14562095	Global analysis of protein localization in budding yeast.
Q9C0Y5	PDR1_SCHPO	ATP-binding cassette transporter pdr1	16849797	A survey of all 11 ABC transporters in fission yeast: two novel ABC transporters are required for red pigment accumulation in a Schizosaccharomyces pombe adenine biosynthetic mutant.
Q01214	MTF1_RHIRA	Putative transcription factor MTF1	8728109	Cloning and sequence analysis of a putative transcription factor (MTF1) gene from Mucor circinelloides.
P15923	TFE2_HUMAN	Transcription factor E2-alpha	15044608	Increased expression of the FIGLA transcription factor is associated with primordial follicle formation in the human fetal ovary.
Q9JKT9	TR107_RAT	Taste receptor type 2 member 107	10761934	A novel family of mammalian taste receptors.
O43083	HPC2_SCHPO	Histone promoter control protein 2	16823372	ORFeome cloning and global analysis of protein localization in the fission yeast Schizosaccharomyces pombe.
Q13190	STX5_HUMAN	Syntaxin-5	9188044	Cloning and identification of human syntaxin 5 as a synaptobrevin/VAMP binding protein.
P55055	NR1H2_HUMAN	Oxysterols receptor LXR-beta	7926814	NER, a new member of the gene family encoding the human steroid hormone nuclear receptor.
Q80Y84	KDM5B_MOUSE	Lysine-specific demethylase 5B	17320160	The X-linked mental retardation gene SMCX/JARID1C defines a family of histone H3 lysine 4 demethylases.
Q9C0W5	YHLE_SCHPO	Uncharacterized mitochondrial membrane protein C800.14c	16823372	ORFeome cloning and global analysis of protein localization in the fission yeast Schizosaccharomyces pombe.
Q9XFD1	NCBP2_ARATH	Nuclear cap-binding protein subunit 2	11525733	An mRNA cap binding protein, ABH1, modulates early abscisic acid signal transduction in Arabidopsis.
Q9UNS2	CSN3_HUMAN	COP9 signalosome complex subunit 3	11418127	CSN3 interacts with IKKgamma and inhibits TNF- but not IL-1-induced NF-kappaB activation.
Q9S7Z3	PCS1_ARATH	Glutathione gamma-glutamylcysteinyltransferase 1	17253989	Function of phytochelatin synthase in catabolism of glutathione- conjugates.
P99026	PSB4_MOUSE	Proteasome subunit beta type-4	12874245	The proteasome as a lipopolysaccharide-binding protein in macrophages: differential effects of proteasome inhibition on lipopolysaccharide-induced signaling events.
O15228	GNPAT_HUMAN	Dihydroxyacetone phosphate acyltransferase	9459311	Ether lipid biosynthesis: isolation and molecular characterization of human dihydroxyacetonephosphate acyltransferase.
Q9JHI7	EXOS9_MOUSE	Exosome complex exonuclease RRP45	10708524	Structure and localization of mouse Pmscl1 and Pmscl2 genes.
Q8BVN9	MAEL_MOUSE	Protein maelstrom homolog	16787967	Mouse MAELSTROM: the link between meiotic silencing of unsynapsed chromatin and microRNA pathway?
Q9UHI7	S23A1_HUMAN	Solute carrier family 23 member 1	10631088	Human vitamin C (L-ascorbic acid) transporter SVCT1.
Q54QT8	CBPG_DICDI	Calcium-binding protein G	14706075	Identification and characterization of novel calcium-binding proteins of Dictyostelium and their spatial expression patterns during development.
Q09847	NU146_SCHPO	Nucleoporin nup146	16823372	ORFeome cloning and global analysis of protein localization in the fission yeast Schizosaccharomyces pombe.
P59016	VP33B_MOUSE	Vacuolar protein sorting-associated protein 33B	20190753	Mutations in VIPAR cause an arthrogryposis, renal dysfunction and cholestasis syndrome phenotype with defects in epithelial polarization.
P0AGL7	RSME_ECOLI	Ribosomal RNA small subunit methyltransferase E	16431987	Identification and characterization of RsmE, the founding member of a new RNA base methyltransferase family.
P78549	NTHL1_HUMAN	Endonuclease III-like protein 1	12531031	Differential intracellular localization of the human and mouse endonuclease III homologs and analysis of the sorting signals.
O60264	SMCA5_HUMAN	SWI/SNF-related matrix-associated actin-dependent regulator of chromatin subfamily A member 5	15543136	The Williams syndrome transcription factor interacts with PCNA to target chromatin remodelling by ISWI to replication foci.
O73689	ZIC1_XENLA	Zinc finger protein ZIC 1	17409353	The activity of Pax3 and Zic1 regulates three distinct cell fates at the neural plate border.
Q9VTN0	GR68A_DROME	Gustatory receptor 68a	11516643	Spatially restricted expression of candidate taste receptors in the Drosophila gustatory system.
P32487	LYP1_YEAST	Lysine-specific permease	10654085	Substrate specificity and gene expression of the amino-acid permeases in Saccharomyces cerevisiae.
Q9W698	1A1L1_TAKRU	1-aminocyclopropane-1-carboxylate synthase-like protein 1	11470512	The human cDNA for a homologue of the plant enzyme 1- aminocyclopropane-1-carboxylate synthase encodes a protein lacking that activity.
Q10243	VPS26_SCHPO	Vacuolar protein sorting-associated protein 26	16823372	ORFeome cloning and global analysis of protein localization in the fission yeast Schizosaccharomyces pombe.
Q99615	DNJC7_HUMAN	DnaJ homolog subfamily C member 7	12853476	Cofactor Tpr2 combines two TPR domains and a J domain to regulate the Hsp70/Hsp90 chaperone system.
O43559	FRS3_HUMAN	Fibroblast growth factor receptor substrate 3	9660748	Novel recognition motif on fibroblast growth factor receptor mediates direct association and activation of SNT adapter proteins.
P92948	CDC5L_ARATH	Cell division cycle 5-like protein	19629177	Two Prp19-like U-box proteins in the MOS4-associated complex play redundant roles in plant innate immunity.
P76038	PUUD_ECOLI	Gamma-glutamyl-gamma-aminobutyrate hydrolase	15590624	A novel putrescine utilization pathway involves gamma-glutamylated intermediates of Escherichia coli K-12.
Q8CJF7	ELYS_MOUSE	Protein ELYS	11952839	Identification of a novel transcription factor, ELYS, expressed predominantly in mouse foetal haematopoietic tissues.
P53734	DBP6_YEAST	ATP-dependent RNA helicase DBP6	15126390	The putative RNA helicase Dbp6p functionally interacts with Rpl3p, Nop8p and the novel trans-acting Factor Rsa3p during biogenesis of 60S ribosomal subunits in Saccharomyces cerevisiae.
Q9P7Z8	YOUD_SCHPO	Uncharacterized protein C26H8.13c	16823372	ORFeome cloning and global analysis of protein localization in the fission yeast Schizosaccharomyces pombe.
Q15555	MARE2_HUMAN	Microtubule-associated protein RP/EB family member 2	9233623	RP1, a new member of the adenomatous polyposis coli-binding EB1-like gene family, is differentially expressed in activated T cells.
Q9UH92	MLX_HUMAN	Max-like protein X	10918583	Mlx, a new Max-like bHLHZip family member: the center stage of a novel transcription factors regulatory pathway?
O43781	DYRK3_HUMAN	Dual specificity tyrosine-phosphorylation-regulated kinase 3	9748265	Sequence characteristics, subcellular localization, and substrate specificity of DYRK-related kinases, a novel family of dual specificity protein kinases.
P42286	THR_DROME	Protein three rows	11581162	Drosophila separase is required for sister chromatid separation and binds to PIM and THR.
P25332	RBSK_YEAST	Probable ribokinase	14562095	Global analysis of protein localization in budding yeast.
P82933	RT09_HUMAN	28S ribosomal protein S9, mitochondrial	11279123	The small subunit of the mammalian mitochondrial ribosome: identification of the full complement of ribosomal proteins present.
Q6B516	SPHKB_DICDI	Sphingosine kinase B	15643073	Sphingosine kinase regulates the sensitivity of Dictyostelium discoideum cells to the anticancer drug cisplatin.
Q680Q4	SIZ1_ARATH	E3 SUMO-protein ligase SIZ1	18502747	The PHD domain of plant PIAS proteins mediates sumoylation of bromodomain GTE proteins.
Q91713	CHRD_XENLA	Chordin	8001117	Xenopus chordin: a novel dorsalizing factor activated by organizer- specific homeobox genes.
Q8N6Y0	USBP1_HUMAN	Usher syndrome type-1C protein-binding protein 1	11311560	Interaction of MCC2, a novel homologue of MCC tumor suppressor, with PDZ-domain protein AIE-75.
Q9UBV4	WNT16_HUMAN	Protein Wnt-16	10500199	Oncogenic homeodomain transcription factor E2A-Pbx1 activates a novel WNT gene in pre-B acute lymphoblastoid leukemia.
O95070	YIF1A_HUMAN	Protein YIF1A	15308636	Proteomics of endoplasmic reticulum-Golgi intermediate compartment (ERGIC) membranes from brefeldin A-treated HepG2 cells identifies ERGIC-32, a new cycling protein that interacts with human Erv46.
P35900	K1C20_HUMAN	Keratin, type I cytoskeletal 20	10973561	An immunohistological study of cytokeratin 20 in human and mammalian oral epithelium.
Q7Y0W3	EHD1_ORYSI	Two-component response regulator EHD1	15078816	Ehd1, a B-type response regulator in rice, confers short-day promotion of flowering and controls FT-like gene expression independently of Hd1.
Q9JHS1	EPAS1_RAT	Endothelial PAS domain-containing protein 1	11237857	Perivenous expression of the mRNA of the three hypoxia-inducible factor a-subunits HIF-1a, HIF2a and HIF3a in rat liver.
P10398	ARAF_HUMAN	Serine/threonine-protein kinase A-Raf	3029685	The complete coding sequence of the human A-raf-1 oncogene and transforming activity of a human A-raf carrying retrovirus.
Q9JM95	SIA7F_MOUSE	Alpha-N-acetylgalactosaminide alpha-2,6-sialyltransferase 6	10702226	Molecular cloning and expression of mouse GD1alpha/GT1aalpha/GQ1balpha synthase (ST6GalNAc VI) gene.
Q969H0	FBXW7_HUMAN	F-box/WD repeat-containing protein 7	12354302	SEL-10 interacts with presenilin 1, facilitates its ubiquitination, and alters A-beta peptide production.
Q9Y815	RSV2_SCHPO	Zinc finger protein rsv2	16823372	ORFeome cloning and global analysis of protein localization in the fission yeast Schizosaccharomyces pombe.
Q9R0B7	ZN346_MOUSE	Zinc finger protein 346	10488071	JAZ requires the double-stranded RNA-binding zinc finger motifs for nuclear localization.
Q9Z0H4	CELF2_MOUSE	CUGBP Elav-like family member 2	15830352	Dynamic balance between activation and repression regulates pre-mRNA alternative splicing during heart development.
O08901	BUB1_MOUSE	Mitotic checkpoint serine/threonine-protein kinase BUB1	17925231	Bub1 maintains centromeric cohesion by activation of the spindle checkpoint.
Q9UM54	MYO6_HUMAN	Myosin-VI	9259267	Characterization of unconventional MYO6, the human homologue of the gene responsible for deafness in Snell's waltzer mice.
O13023	HHEX_XENLA	Hematopoietically-expressed homeobox protein hhex	12464432	Xhex-expressing endodermal tissues are essential for anterior patterning in Xenopus.
P02599	CALM_DICDI	Calmodulin	6243626	Isolation and properties of calmodulin from Dictyostelium discoideum.
Q8K4V4	SNX27_RAT	Sorting nexin-27	12740601	A developmentally regulated and psychostimulant-inducible novel rat gene mrt1 encoding PDZ-PX proteins isolated in the neocortex.
P53969	SAM50_YEAST	Sorting assembly machinery 50 kDa subunit	14570913	An essential role of Sam50 in the protein sorting and assembly machinery of the mitochondrial outer membrane.
P53140	RMD9_YEAST	Protein RMD9, mitochondrial	14576278	The proteome of Saccharomyces cerevisiae mitochondria.
O74865	YQ9F_SCHPO	Uncharacterized WD repeat-containing protein C18.15	16823372	ORFeome cloning and global analysis of protein localization in the fission yeast Schizosaccharomyces pombe.
Q8N5M1	ATPF2_HUMAN	ATP synthase mitochondrial F1 complex assembly factor 2	14757859	Respiratory chain complex V deficiency due to a mutation in the assembly gene ATP12.
P41229	KDM5C_HUMAN	Lysine-specific demethylase 5C	17320160	The X-linked mental retardation gene SMCX/JARID1C defines a family of histone H3 lysine 4 demethylases.
Q9C9C9	SOT18_ARATH	Sulfotransferase 18	15358770	Desulfoglucosinolate sulfotransferases from Arabidopsis thaliana catalyze the final step in the biosynthesis of the glucosinolate core structure.
P50991	TCPD_HUMAN	T-complex protein 1 subunit delta	9819444	Maturation of human cyclin E requires the function of eukaryotic chaperonin CCT.
Q09892	HOG1_SCHPO	Mitogen-activated protein kinase sty1	7501024	Cell-cycle control linked to extracellular environment by MAP kinase pathway in fission yeast.
Q9JLN9	MTOR_MOUSE	Serine/threonine-protein kinase mTOR	15467718	Mammalian TOR complex 2 controls the actin cytoskeleton and is rapamycin insensitive.
P47041	BIT61_YEAST	Target of rapamycin complex 2 subunit BIT61	14736892	TOR complex 1 includes a novel component, Tco89p (YPL180w), and cooperates with Ssd1p to maintain cellular integrity in Saccharomyces cerevisiae.
P53146	USE1_YEAST	Protein transport protein USE1	12853481	Use1p is a yeast SNARE protein required for retrograde traffic to the ER.
Q9SRK7	AZG1_ARATH	Adenine/guanine permease AZG1	19121308	AtAzg1 and AtAzg2 comprise a novel family of purine transporters in Arabidopsis.
Q93WD2	CB29_CHLRE	Chlorophyll a-b binding protein CP29	15094049	The transit peptide of CP29 thylakoid protein in Chlamydomonas reinhardtii is not removed but undergoes acetylation and phosphorylation.
Q62193	RFA2_MOUSE	Replication protein A 32 kDa subunit	17141802	Mammalian TIMELESS and Tipin are evolutionarily conserved replication fork-associated factors.
Q91ZY6	HOP2_RAT	Homologous-pairing protein 2 homolog	11739747	Identification and characterization of a tissue-specific coactivator, GT198, that interacts with the DNA-binding domains of nuclear receptors.
P20425	KCY_DICDI	Cytidylate kinase	8703943	Crystal structure of the complex of UMP/CMP kinase from Dictyostelium discoideum and the bisubstrate inhibitor P1-(5'-adenosyl) P5-(5'- uridyl) pentaphosphate (UP5A) and Mg2+ at 2.2-A: implications for water-mediated specificity.
Q9XTQ5	GOB1_CAEEL	Trehalose-phosphatase	16197937	The C. elegans lethal gut-obstructed gob-1 gene is trehalose-6- phosphate phosphatase.
Q8BLA8	TRPA1_MOUSE	Transient receptor potential cation channel subfamily A member 1	15843607	Nociceptor and hair cell transducer properties of TRPA1, a channel for pain and hearing.
P04437	TVA2_HUMAN	T-cell receptor alpha chain V region CTL-L17	2426193	The complete primary structure of the T-cell receptor genes from an alloreactive cytotoxic human T-lymphocyte clone.
Q9UUG0	FAS1_SCHPO	Fatty acid synthase subunit beta	9693066	Cloning of the fatty acid synthetase beta subunit from fission yeast, coexpression with the alpha subunit, and purification of the intact multifunctional enzyme complex.
P11709	BIK1_YEAST	Nuclear fusion protein BIK1	2277073	BIK1, a protein required for microtubule function during mating and mitosis in Saccharomyces cerevisiae, colocalizes with tubulin.
O00221	IKBE_HUMAN	NF-kappa-B inhibitor epsilon	9135156	IkappaB epsilon, a novel member of the IkappaB family, controls RelA and cRel NF-kappaB activity.
P81450	ATP18_YEAST	ATP synthase subunit J, mitochondrial	9867807	ATP synthase of yeast mitochondria. Isolation of subunit j and disruption of the ATP18 gene.
P38250	IST2_YEAST	Increased sodium tolerance protein 2	15701790	Interaction among Btn1p, Btn2p, and Ist2p reveals potential interplay among the vacuole, amino acid levels, and ion homeostasis in the yeast Saccharomyces cerevisiae.
Q8K4V2	B3A4_RAT	Anion exchange protein 4	12225984	AE4 is a DIDS-sensitive Cl(-)/HCO(-)(3) exchanger in the basolateral membrane of the renal CCD and the SMG duct.
Q9PVX8	STA31_XENLA	Signal transducer and activator of transcription 3.1	10642787	Activation of Stat3 by cytokine receptor gp130 ventralizes Xenopus embryos independent of BMP-4.
P22083	FUT4_HUMAN	Alpha-(1,3)-fucosyltransferase	1716630	Molecular cloning of a human fucosyltransferase gene that determines expression of the Lewis x and VIM-2 epitopes but not ELAM-1-dependent cell adhesion.
Q99JD4	CLAP2_RAT	CLIP-associating protein 2	11290329	Clasps are CLIP-115 and -170 associating proteins involved in the regional regulation of microtubule dynamics in motile fibroblasts.
O75379	VAMP4_HUMAN	Vesicle-associated membrane protein 4	9553086	Seven novel mammalian SNARE proteins localize to distinct membrane compartments.
P60752	MSBA_ECOLI	Lipid A export ATP-binding/permease protein msbA	11278265	An Escherichia coli mutant defective in lipid export.
Q76LX8	ATS13_HUMAN	A disintegrin and metalloproteinase with thrombospondin motifs 13	11535495	Purification of human von Willebrand factor-cleaving protease and its identification as a new member of the metalloproteinase family.
P36941	TNR3_HUMAN	Tumor necrosis factor receptor superfamily member 3	8171323	A lymphotoxin-beta-specific receptor.
P28646	SSR1_RAT	Somatostatin receptor type 1	1400442	Cloning and expression of a rat somatostatin receptor enriched in brain.
O13790	CUL1_SCHPO	Cullin-1	9990507	Two F-box/WD-repeat proteins Pop1 and Pop2 form hetero- and homo- complexes together with cullin-1 in fission yeast SCF (Skip-cullin-1- F-box) ubiquitin ligase.
Q9UTH1	TRM13_SCHPO	tRNA guanosine-2'-O-methyltransferase trm13	16823372	ORFeome cloning and global analysis of protein localization in the fission yeast Schizosaccharomyces pombe.
P51610	HCFC1_HUMAN	Host cell factor 1	15705566	Zhangfei is a potent and specific inhibitor of the host cell factor- binding transcription factor Luman.
Q9BW30	TPPP3_HUMAN	Tubulin polymerization-promoting protein family member 3	17105200	Tubulin polymerization promoting proteins (TPPPs): members of a new family with distinct structures and functions.
O60504	VINEX_HUMAN	Vinexin	12660241	SAFB2, a new scaffold attachment factor homolog and estrogen receptor corepressor.
Q9Y259	CHKB_HUMAN	Choline/ethanolamine kinase	19915674	Differential role of human choline kinase alpha and beta enzymes in lipid metabolism: implications in cancer onset and treatment.
Q9VIS1	CDGAP_DROME	GTPase-activating protein CdGAPr	17360775	Focal adhesion kinase controls morphogenesis of the Drosophila optic stalk.
Q9HDC9	APMAP_HUMAN	Adipocyte plasma membrane-associated protein	18513186	Localization and characterization of the novel protein encoded by C20orf3.
Q4WQY4	M2DH_ASPFU	Mannitol 2-dehydrogenase	18983992	Polyol-specific long-chain dehydrogenases/reductases of mannitol metabolism in Aspergillus fumigatus: biochemical characterization and pH studies of mannitol 2-dehydrogenase and mannitol-1-phosphate 5- dehydrogenase.
Q54RR8	RDEA_DICDI	Phosphorelay intermediate protein rdeA	17659086	High-throughput analysis of spatio-temporal dynamics in Dictyostelium.
A5YM72	CRNS1_HUMAN	Carnosine synthase 1	20097752	Molecular identification of carnosine synthase as ATP-grasp domain- containing protein 1 (ATPGD1).
O95255	MRP6_HUMAN	Multidrug resistance-associated protein 6	10835642	Mutations in a gene encoding an ABC transporter cause pseudoxanthoma elasticum.
P03180	IL10H_EBVB9	Viral interleukin-10 homolog	15837194	Same structure, different function crystal structure of the Epstein- Barr virus IL-10 bound to the soluble IL-10R1 chain.
Q99MA9	NKX61_MOUSE	Homeobox protein Nkx-6.1	10830170	A homeodomain protein code specifies progenitor cell identity and neuronal fate in the ventral neural tube.
Q9Z0U4	GABR1_RAT	Gamma-aminobutyric acid type B receptor subunit 1	9069281	Expression cloning of GABA(B) receptors uncovers similarity to metabotropic glutamate receptors.
Q9LX93	ATL55_ARATH	E3 ubiquitin-protein ligase RING1	17722694	Identification of 118 Arabidopsis transcription factor and 30 ubiquitin-ligase genes responding to chitin, a plant-defense elicitor.
Q8HZK2	DUOX2_PIG	Dual oxidase 2	10601291	Purification of a novel flavoprotein involved in the thyroid NADPH oxidase. Cloning of the porcine and human cDNAs.
O43688	LPP2_HUMAN	Lipid phosphate phosphohydrolase 2	9607309	Identification of a novel human phosphatidic acid phosphatase type 2 isoform.
Q60974	NCOR1_MOUSE	Nuclear receptor corepressor 1	7566114	Ligand-independent repression by the thyroid hormone receptor mediated by a nuclear receptor co-repressor.
Q06033	ITIH3_HUMAN	Inter-alpha-trypsin inhibitor heavy chain H3	2465147	Human plasma inter-alpha-trypsin inhibitor is encoded by four genes on three chromosomes.
P32745	SSR3_HUMAN	Somatostatin receptor type 3	1337145	Somatostatin receptors, an expanding gene family: cloning and functional characterization of human SSTR3, a protein coupled to adenylyl cyclase.
P11233	RALA_HUMAN	Ras-related protein Ral-A	19306925	Dual regulation of lysophosphatidic acid (LPA1) receptor signalling by Ral and GRK.
Q9C878	BRN1_ARATH	Protein BEARSKIN1	20197506	SOMBRERO, BEARSKIN1, and BEARSKIN2 regulate root cap maturation in Arabidopsis.
Q86V86	PIM3_HUMAN	Serine/threonine-protein kinase pim-3	17270021	Proto-oncogene, Pim-3 with serine/threonine kinase activity, is aberrantly expressed in human colon cancer cells and can prevent Bad- mediated apoptosis.
Q9UGV2	NDRG3_HUMAN	Protein NDRG3	11936845	Characterization and expression of three novel differentiation- related genes belong to the human NDRG gene family.
P36037	DOA1_YEAST	Protein DOA1	14562095	Global analysis of protein localization in budding yeast.
P39682	PRP39_YEAST	Pre-mRNA-processing factor 39	8196608	Commitment of yeast pre-mRNA to the splicing pathway requires a novel U1 small nuclear ribonucleoprotein polypeptide, Prp39p.
Q9LTS3	CKX3_ARATH	Cytokinin dehydrogenase 3	11154345	Molecular and biochemical characterization of a cytokinin oxidase from maize.
Q9LPS1	HXK3_ARATH	Hexokinase-3	12953116	Enzymes of glycolysis are functionally associated with the mitochondrion in Arabidopsis cells.
P36411	RAB7A_DICDI	Ras-related protein Rab-7A	16926386	Proteomics fingerprinting of phagosome maturation and evidence for the role of a Galpha during uptake.
P05453	ERF3_YEAST	Eukaryotic peptide chain release factor GTP-binding subunit	7556078	The products of the SUP45 (eRF1) and SUP35 genes interact to mediate translation termination in Saccharomyces cerevisiae.
Q9UIG0	BAZ1B_HUMAN	Tyrosine-protein kinase BAZ1B	16252006	Ligand-induced transrepression by VDR through association of WSTF with acetylated histones.
P07949	RET_HUMAN	Proto-oncogene tyrosine-protein kinase receptor Ret	8114939	Mutations of the RET proto-oncogene in Hirschsprung's disease.
P21957	OPI1_YEAST	Transcriptional repressor OPI1	15192221	Phospholipid metabolism regulated by a transcription factor sensing phosphatidic acid.
Q13023	AKAP6_HUMAN	A-kinase anchor protein 6	10413680	mAKAP: an A-kinase anchoring protein targeted to the nuclear membrane of differentiated myocytes.
Q46925	CSDA_ECOLI	Cysteine sulfinate desulfinase	9278392	Cysteine sulfinate desulfinase, a NIFS-like protein of Escherichia coli with selenocysteine lyase and cysteine desulfurase activities. Gene cloning, purification, and characterization of a novel pyridoxal enzyme.
P54826	GAS1_HUMAN	Growth arrest-specific protein 1	8127893	Structure, function, and chromosome mapping of the growth-suppressing human homologue of the murine gas1 gene.
Q9FUP0	OPR3_ARATH	12-oxophytodienoate reductase 3	11094980	An Arabidopsis gene induced by wounding functionally homologous to flavoprotein oxidoreductases.
Q9P7P1	RPA14_SCHPO	DNA-directed RNA polymerase I subunit rpa14	15647272	The fission yeast protein Ker1p is an ortholog of RNA polymerase I subunit A14 in Saccharomyces cerevisiae and is required for stable association of Rrn3p and RPA21 in RNA polymerase I.
Q6VNB8	WDFY3_MOUSE	WD repeat and FYVE domain-containing protein 3	15342963	Expression profile of mouse BWF1, a protein with a BEACH domain, WD40 domain and FYVE domain.
Q6DUW8	IDL5_ARATH	Protein IDA-LIKE 5	18660431	The EPIP peptide of INFLORESCENCE DEFICIENT IN ABSCISSION is sufficient to induce abscission in arabidopsis through the receptor- like kinases HAESA and HAESA-LIKE2.
P70428	EXT2_MOUSE	Exostosin-2	10639137	The putative tumor suppressors EXT1 and EXT2 form a stable complex that accumulates in the Golgi apparatus and catalyzes the synthesis of heparan sulfate.
Q8RXN0	AB11G_ARATH	ABC transporter G family member 11	17951461	The Arabidopsis DESPERADO/AtWBC11 transporter is required for cutin and wax secretion.
P35582	FOXA1_MOUSE	Hepatocyte nuclear factor 3-alpha	15668254	Compensatory roles of Foxa1 and Foxa2 during lung morphogenesis.
P49454	CENPF_HUMAN	Centromere protein F	7651420	Characterization of a novel 350-kilodalton nuclear phosphoprotein that is specifically involved in mitotic-phase progression.
Q15366	PCBP2_HUMAN	Poly(rC)-binding protein 2	19029303	Control of c-myc mRNA stability by IGF2BP1-associated cytoplasmic RNPs.
P13468	K10_DROME	DNA-binding protein K10	12553295	Role of the oocyte nucleus in determination of the dorsoventral polarity of Drosophila as revealed by molecular analysis of the K10 gene.
O94454	CSN5_SCHPO	COP9 signalosome complex subunit 5	11854407	Deletion mutants in COP9/signalosome subunits in fission yeast Schizosaccharomyces pombe display distinct phenotypes.
Q9Z2A0	PDPK1_MOUSE	3-phosphoinositide-dependent protein kinase 1	10075713	Primary structure, tissue distribution, and expression of mouse phosphoinositide-dependent protein kinase-1, a protein kinase that phosphorylates and activates protein kinase C zeta.
P97769	CITE1_MOUSE	Cbp/p300-interacting transactivator 1	8901575	msg1, a novel melanocyte-specific gene, encodes a nuclear protein and is associated with pigmentation.
Q9LUD9	GGPP3_ARATH	Geranylgeranyl pyrophosphate synthase 3, chloroplastic	10759500	Five geranylgeranyl diphosphate synthases expressed in different organs are localized into three subcellular compartments in Arabidopsis.
P08709	FA7_HUMAN	Coagulation factor VII	3037537	Nucleotide sequence of the gene coding for human factor VII, a vitamin K-dependent protein participating in blood coagulation.
P37355	MENH_ECOLI	2-succinyl-6-hydroxy-2,4-cyclohexadiene-1-carboxylate synthase	18284213	Identification and characterization of (1R,6R)-2-succinyl-6-hydroxy- 2,4-cyclohexadiene-1-carboxylate synthase in the menaquinone Biosynthesis of Escherichia coli.
P50895	BCAM_HUMAN	Basal cell adhesion molecule	7777537	The Lutheran blood group glycoprotein, another member of the immunoglobulin superfamily, is widely expressed in human tissues and is developmentally regulated in human liver.
Q5SUE7	ADAD1_MOUSE	Adenosine deaminase domain-containing protein 1	7543294	Distribution of Tenr, an RNA-binding protein, in a lattice-like network within the spermatid nucleus in the mouse.
O43264	ZW10_HUMAN	Centromere/kinetochore protein zw10 homolog	9298984	Conservation of the centromere/kinetochore protein ZW10.
Q9UBC3	DNM3B_HUMAN	DNA (cytosine-5)-methyltransferase 3B	11102980	Genetic variation in ICF syndrome: evidence for genetic heterogeneity.
P08138	TNR16_HUMAN	Tumor necrosis factor receptor superfamily member 16	11244088	The atypical protein kinase C-interacting protein p62 is a scaffold for NF-kappaB activation by nerve growth factor.
P41948	MEP2_YEAST	Ammonium transporter MEP2	9482721	The MEP2 ammonium permease regulates pseudohyphal differentiation in Saccharomyces cerevisiae.
O43062	YGT9_SCHPO	Uncharacterized protein C4C3.09	16823372	ORFeome cloning and global analysis of protein localization in the fission yeast Schizosaccharomyces pombe.
P05546	HEP2_HUMAN	Heparin cofactor 2	2647747	Heparin cofactor IIOslo. Mutation of Arg-189 to His decreases the affinity for dermatan sulfate.
Q9NQB0	TF7L2_HUMAN	Transcription factor 7-like 2	9065401	Constitutive transcriptional activation by a beta-catenin-Tcf complex in APC-/- colon carcinoma.
P32915	SC61A_YEAST	Protein transport protein SEC61	15831493	Subunits of the translocon interact with components of the oligosaccharyl transferase complex.
Q8TE23	TS1R2_HUMAN	Taste receptor type 1 member 2	11917125	Human receptors for sweet and umami taste.
P25846	MSH1_YEAST	DNA mismatch repair protein MSH1, mitochondrial	7961999	The effect of DNA mismatches on the ATPase activity of MSH1, a protein in yeast mitochondria that recognizes DNA mismatches.
Q16655	MAR1_HUMAN	Melanoma antigen recognized by T-cells 1	15695812	MART-1 is required for the function of the melanosomal matrix protein PMEL17/GP100 and the maturation of melanosomes.
Q12093	MTU1_YEAST	Mitochondrial tRNA-specific 2-thiouridylase 1	15944150	Mutations in MTO2 related to tRNA modification impair mitochondrial gene expression and protein synthesis in the presence of a paromomycin resistance mutation in mitochondrial 15 S rRNA.
P40956	GTS1_YEAST	Protein GTS1	8035831	The GTS1 gene, which contains a Gly-Thr repeat, affects the timing of budding and cell size of the yeast Saccharomyces cerevisiae.
P28290	SSFA2_HUMAN	Sperm-specific antigen 2	1555770	Human cleavage signal-1 protein; cDNA cloning, transcription and immunological analysis.
Q9LY87	RGLG2_ARATH	E3 ubiquitin-protein ligase RGLG2	17586653	Ubiquitin lysine 63 chain forming ligases regulate apical dominance in Arabidopsis.
P50753	TNNT2_RAT	Troponin T, cardiac muscle	2760070	Isolation and characterization of cDNA clones encoding embryonic and adult isoforms of rat cardiac troponin T.
P53974	ARK1_YEAST	Actin-regulating kinase 1	10087264	Novel protein kinases Ark1p and Prk1p associate with and regulate the cortical actin cytoskeleton in budding yeast.
Q6IB77	GLYAT_HUMAN	Glycine N-acyltransferase	7802672	Purification to homogeneity of mitochondrial acyl CoA:glycine N- acyltransferase from human liver.
Q12018	CDC53_YEAST	Cell division control protein 53	8943317	Cdc53p acts in concert with Cdc4p and Cdc34p to control the G1-to-S- phase transition and identifies a conserved family of proteins.
P06730	IF4E_HUMAN	Eukaryotic translation initiation factor 4E	3469651	Amino acid sequence of the mRNA cap-binding protein from human tissues.
Q3E842	YM122_YEAST	Uncharacterized endoplamic reticulum membrane protein YMR122W-A	14562095	Global analysis of protein localization in budding yeast.
Q20618	SRA13_CAEEL	Serpentine receptor class alpha-13	12736202	The C. elegans G-protein-coupled receptor SRA-13 inhibits RAS/MAPK signalling during olfaction and vulval development.
Q9M353	CHX20_ARATH	Cation/H(+) antiporter 20	17337534	Participation of endomembrane cation/H+ exchanger AtCHX20 in osmoregulation of guard cells.
Q06504	NAT3_YEAST	N-terminal acetyltransferase B complex catalytic subunit NAT3	12808144	Mdm20 protein functions with Nat3 protein to acetylate Tpm1 protein and regulate tropomyosin-actin interactions in budding yeast.
P48740	MASP1_HUMAN	Mannan-binding lectin serine protease 1	18596036	Crystal structure of the CUB1-EGF-CUB2 domain of human MASP-1/3 and identification of its interaction sites with mannan-binding lectin and ficolins.
Q12106	YO228_YEAST	Uncharacterized protein YOR228C	16407407	Proteomic analysis of the yeast mitochondrial outer membrane reveals accumulation of a subclass of preproteins.
Q7XKV4	BGL12_ORYSJ	Beta-glucosidase 12	17196101	Analysis of rice glycosyl hydrolase family 1 and expression of Os4bglu12 beta-glucosidase.
P08581	MET_HUMAN	Hepatocyte growth factor receptor	2819873	Sequence of MET protooncogene cDNA has features characteristic of the tyrosine kinase family of growth-factor receptors.
O65782	C83B1_ARATH	Cytochrome P450 83B1	12970475	CYP83A1 and CYP83B1, two nonredundant cytochrome P450 enzymes metabolizing oximes in the biosynthesis of glucosinolates in Arabidopsis.
Q84M92	ARP4_ARATH	Actin-related protein 4	12609034	Cell cycle-dependent association of Arabidopsis actin-related proteins AtARP4 and AtARP7 with the nucleus.
Q68FI1	L14BA_XENLA	Protein LSM14 homolog B-A	17942399	CPEB interacts with an ovary-specific eIF4E and 4E-T in early Xenopus oocytes.
Q9Y0V6	TIM10_CAEEL	Mitochondrial import inner membrane translocase subunit Tim10	15485840	Defective mitochondrial protein translocation precludes normal Caenorhabditis elegans development.
P12367	KAP2_MOUSE	cAMP-dependent protein kinase type II-alpha regulatory subunit	9852104	Identification of tethering domains for protein kinase A type Ialpha regulatory subunits on sperm fibrous sheath protein FSC1.
P20490	FCERB_MOUSE	High affinity immunoglobulin epsilon receptor subunit beta	2527850	Complete structure of the mouse mast cell receptor for IgE (Fc epsilon RI) and surface expression of chimeric receptors (rat-mouse- human) on transfected cells.
Q95XP4	SEM2A_CAEEL	Semaphorin-2A	12679110	The roles of an ephrin and a semaphorin in patterning cell-cell contacts in C. elegans sensory organ development.
P53088	CTU1_YEAST	Cytoplasmic tRNA 2-thiolation protein 1	17592039	A conserved modified wobble nucleoside (mcm5s2U) in lysyl-tRNA is required for viability in yeast.
Q9H9G7	AGO3_HUMAN	Protein argonaute-3	19167051	Importin 8 is a gene silencing factor that targets argonaute proteins to distinct mRNAs.
Q12121	YD211_YEAST	Uncharacterized protein YDL211C	14562095	Global analysis of protein localization in budding yeast.
P41832	BNI1_YEAST	Protein BNI1	10085293	Control of mitotic spindle position by the Saccharomyces cerevisiae formin Bni1p.
A9CPT4	TDRD1_ORYLA	Tudor domain-containing protein 1	18224712	Temporal and spatial localization of three germline-specific proteins in medaka.
Q9UBX8	B4GT6_HUMAN	Beta-1,4-galactosyltransferase 6	9597550	The expanding beta 4-galactosyltransferase gene family: messages from the databanks.
P14854	CX6B1_HUMAN	Cytochrome c oxidase subunit 6B1	2172092	Isolation of cDNAs encoding subunit VIb of cytochrome c oxidase and steady-state levels of coxVIb mRNA in different tissues.
P34697	SODC_CAEEL	Superoxide dismutase [Cu-Zn]	8415630	Aging and resistance to oxidative damage in Caenorhabditis elegans.
Q9LU86	PRXQ_ARATH	Peroxiredoxin Q, chloroplastic	16414959	Tocopherol cyclase (VTE1) localization and vitamin E accumulation in chloroplast plastoglobule lipoprotein particles.
Q8BQP9	R7BP_MOUSE	Regulator of G-protein signaling 7-binding protein	15897264	Palmitoylation regulates plasma membrane-nuclear shuttling of R7BP, a novel membrane anchor for the RGS7 family.
O42839	APC4_SCHPO	Anaphase-promoting complex subunit 4	12477395	Proteomics analysis identifies new components of the fission and budding yeast anaphase-promoting complexes.
Q03818	ATG16_YEAST	Autophagy protein 16	8224160	Isolation and characterization of autophagy-defective mutants of Saccharomyces cerevisiae.
Q99MY0	SPZ1_MOUSE	Spermatogenic leucine zipper protein 1	11165476	Spz1, a novel bHLH-Zip protein, is specifically expressed in testis.
Q7Y0W5	EHD1_ORYSJ	Two-component response regulator EHD1	15078816	Ehd1, a B-type response regulator in rice, confers short-day promotion of flowering and controls FT-like gene expression independently of Hd1.
Q9Y7Y5	RT109_SCHPO	Histone acetyltransferase rtt109	17369611	Regulation of histone H3 lysine 56 acetylation in Schizosaccharomyces pombe.
Q8L649	BB_ARATH	E3 ubiquitin ligase BIG BROTHER	16461280	The E3 ubiquitin ligase BIG BROTHER controls arabidopsis organ size in a dosage-dependent manner.
Q9P7J7	ADA2_SCHPO	Transcriptional adapter 2	16823372	ORFeome cloning and global analysis of protein localization in the fission yeast Schizosaccharomyces pombe.
P39112	DSS1_YEAST	Exoribonuclease II, mitochondrial	9829834	The yeast nuclear gene DSS1, which codes for a putative RNase II, is necessary for the function of the mitochondrial degradosome in processing and turnover of RNA.
P51580	TPMT_HUMAN	Thiopurine S-methyltransferase	8316220	Human thiopurine methyltransferase: molecular cloning and expression of T84 colon carcinoma cell cDNA.
Q13002	GRIK2_HUMAN	Glutamate receptor, ionotropic kainate 2	7536611	Functional expression and pharmacological characterization of the human EAA4 (GluR6) glutamate receptor: a kainate selective channel subunit.
Q9H3D4	P63_HUMAN	Tumor protein 63	10373484	p73 and p63 are homotetramers capable of weak heterotypic interactions with each other but not with p53.
Q93V99	PDF2_ARATH	Homeobox-leucine zipper protein PROTODERMAL FACTOR 2	16778018	Characterization of the class IV homeodomain-leucine zipper gene family in Arabidopsis.
O14757	CHK1_HUMAN	Serine/threonine-protein kinase Chk1	19716789	The F box protein Fbx6 regulates Chk1 stability and cellular sensitivity to replication stress.
P0C6B3	PTCRA_RAT	Pre T-cell antigen receptor alpha	11169403	Early T cell development can be traced in rat fetal liver.
Q9Y337	KLK5_HUMAN	Kallikrein-5	11054574	Sequencing and expression analysis of the serine protease gene cluster located in chromosome 19q13 region.
P32241	VIPR1_HUMAN	Vasoactive intestinal polypeptide receptor 1	8390245	Cloning and functional expression of a human neuroendocrine vasoactive intestinal peptide receptor.
Q9UPN7	PP6R1_HUMAN	Serine/threonine-protein phosphatase 6 regulatory subunit 1	16769727	Protein phosphatase 6 subunit with conserved Sit4-associated protein domain targets IkappaBepsilon.
P43554	SWP82_YEAST	SWI/SNF global transcription activator complex subunit SWP82	12524530	Structural analysis of the yeast SWI/SNF chromatin remodeling complex.
P75817	RUMB_ECOLI	23S rRNA (uracil-5-)-methyltransferase rumB	12907714	Identifying the methyltransferases for m(5)U747 and m(5)U1939 in 23S rRNA using MALDI mass spectrometry.
Q8WXF0	SRS12_HUMAN	Serine/arginine-rich splicing factor 12	11684676	Serine-arginine (SR) protein-like factors that antagonize authentic SR proteins and regulate alternative splicing.
Q948Y1	C719A_COPJA	(S)-canadine synthase	12732624	Molecular cloning and characterization of CYP719, a methylenedioxy bridge-forming enzyme that belongs to a novel P450 family, from cultured Coptis japonica cells.
Q9V730	EXT1_DROME	Exostosin-1	14645127	Three Drosophila EXT genes shape morphogen gradients through synthesis of heparan sulfate proteoglycans.
Q91848	SIAM_XENLA	Homeobox protein siamois	11578862	Siamois functions in the early blastula to induce Spemann's organiser.
P62979	RS27A_HUMAN	Ubiquitin-40S ribosomal protein S27a	8706699	Characterization of the human small-ribosomal-subunit proteins by N- terminal and internal sequencing, and mass spectrometry.
P17454	LBP_RABIT	Lipopolysaccharide-binding protein	2402637	Structure and function of lipopolysaccharide binding protein.
P32121	ARRB2_HUMAN	Beta-arrestin-2	12582207	Desensitization, internalization, and signaling functions of beta- arrestins demonstrated by RNA interference.
P53349	M3K1_MOUSE	Mitogen-activated protein kinase kinase kinase 1	14500727	Subdomain VIII is a specificity-determining region in MEKK1.
Q9VET0	NPF_DROME	Neuropeptide F	12848939	Developmental control of foraging and social behavior by the Drosophila neuropeptide Y-like system.
P76273	RSMF_ECOLI	Ribosomal RNA small subunit methyltransferase F	16678201	YebU is a m5C methyltransferase specific for 16 S rRNA nucleotide 1407.
O65874	MTF1_PEA	MADS-box transcription factor 1	9869431	A MADS box transcription factor of the AP1/AGL9 subfamily is also expressed in the seed coat of pea (Pisum sativum) during development.
P22143	CYAH_MYRVE	Cyanamide hydratase	2034671	Isolation and properties of a nitrile hydratase from the soil fungus Myrothecium verrucaria that is highly specific for the fertilizer cyanamide and cloning of its gene.
Q06187	BTK_HUMAN	Tyrosine-protein kinase BTK	11577348	Direct inhibition of Bruton's tyrosine kinase by IBtk, a Btk-binding protein.
P63146	UBE2B_HUMAN	Ubiquitin-conjugating enzyme E2 B	10908344	The human RAD18 gene product interacts with HHR6A and HHR6B.
P09529	INHBB_HUMAN	Inhibin beta B chain	2575216	Activin B: precursor sequences, genomic structure and in vitro activities.
Q8TE69	CX04A_HUMAN	Protein CXorf40A	15541360	Identification and characterization of a novel gene EOLA1 stimulating ECV304 cell proliferation.
Q9LF50	MEX1_ARATH	Maltose excess protein 1, chloroplastic	12766230	Proteomics of the chloroplast envelope membranes from Arabidopsis thaliana.
Q8IZP0	ABI1_HUMAN	Abl interactor 1	9010225	Isolation and characterization of e3B1, an eps8 binding protein that regulates cell growth.
Q5W7F2	AGD3_ARATH	ADP-ribosylation factor GTPase-activating protein AGD3	18433157	Site-specific phosphorylation profiling of Arabidopsis proteins by mass spectrometry and peptide chip analysis.
Q6FHJ7	SFRP4_HUMAN	Secreted frizzled-related protein 4	12952927	Secreted frizzled-related protein 4 is a potent tumor-derived phosphaturic agent.
Q12368	SNU23_YEAST	23 kDa U4/U6.U5 small nuclear ribonucleoprotein component	10377396	Purification of the yeast U4/U6.U5 small nuclear ribonucleoprotein particle and identification of its proteins.
P31539	HS104_YEAST	Heat shock protein 104	2188365	HSP104 required for induced thermotolerance.
Q20636	GBB2_CAEEL	Guanine nucleotide-binding protein subunit beta-2	11333232	The G protein beta subunit gpb-2 in Caenorhabditis elegans regulates the G(o)alpha-G(q)alpha signaling network through interactions with the regulator of G protein signaling proteins egl-10 and eat-16.
P39517	DHH1_YEAST	ATP-dependent RNA helicase DHH1	12730603	Decapping and decay of messenger RNA occur in cytoplasmic processing bodies.
Q6PCX7	RGMA_MOUSE	Repulsive guidance molecule A	14749425	Repulsive guidance molecule (RGM) gene function is required for neural tube closure but not retinal topography in the mouse visual system.
Q9UP83	COG5_HUMAN	Conserved oligomeric Golgi complex subunit 5	9792665	Purification and characterization of a novel 13 S hetero-oligomeric protein complex that stimulates in vitro Golgi transport.
Q9Z1J1	TF7L1_MOUSE	Transcription factor 7-like 1	9488439	Two members of the Tcf family implicated in Wnt/b-catenin signaling during embryogenesis in the mouse.
O49629	PAP2_ARATH	Probable plastid-lipid-associated protein 2, chloroplastic	16414959	Tocopherol cyclase (VTE1) localization and vitamin E accumulation in chloroplast plastoglobule lipoprotein particles.
O08785	CLOCK_MOUSE	Circadian locomoter output cycles protein kaput	12897057	BMAL1-dependent circadian oscillation of nuclear CLOCK: posttranslational events induced by dimerization of transcriptional activators of the mammalian clock system.
P53068	APC10_YEAST	Anaphase-promoting complex subunit DOC1	12402045	The Doc1 subunit is a processivity factor for the anaphase-promoting complex.
Q9EPK5	WWTR1_MOUSE	WW domain-containing transcription regulator protein 1	11118213	TAZ: a novel transcriptional co-activator regulated by interactions with 14-3-3 and PDZ domain proteins.
P47147	YMR1_YEAST	Phosphoinositide 3-phosphatase	14562095	Global analysis of protein localization in budding yeast.
P06400	RB_HUMAN	Retinoblastoma-associated protein	11571652	The de-ubiquitinating enzyme Unp interacts with the retinoblastoma protein.
P83254	DISB_VIPLE	Disintegrin lebein-1-beta	11343790	Amino acid structure and characterization of a heterodimeric disintegrin from Vipera lebetina venom.
P51589	CP2J2_HUMAN	Cytochrome P450 2J2	11901223	Cloning of CYP2J2 gene and identification of functional polymorphisms.
Q08961	RKM1_YEAST	Ribosomal N-lysine methyltransferase 1	16096273	A novel SET domain methyltransferase modifies ribosomal protein Rpl23ab in yeast.
Q99PG0	AAAD_MOUSE	Arylacetamide deacetylase	19654421	Arylacetamide deacetylase attenuates fatty-acid-induced triacylglycerol accumulation in rat hepatoma cells.
P0A9A6	FTSZ_ECOLI	Cell division protein ftsZ	1528268	The essential bacterial cell-division protein FtsZ is a GTPase.
Q9P6K6	ERV14_SCHPO	ER-derived vesicles protein erv14	16823372	ORFeome cloning and global analysis of protein localization in the fission yeast Schizosaccharomyces pombe.
Q9ZR72	AB1B_ARATH	ABC transporter B family member 1	15908594	Two homologous ATP-binding cassette transporter proteins, AtMDR1 and AtPGP1, regulate Arabidopsis photomorphogenesis and root development by mediating polar auxin transport.
Q9M0X8	BH114_ARATH	Transcription factor bHLH114	16581911	Transcriptional and posttranscriptional regulation of transcription factor expression in Arabidopsis roots.
O54912	KCNK3_RAT	Potassium channel subfamily K member 3	9437008	An open rectifier potassium channel with two pore domains in tandem cloned from rat cerebellum.
Q62862	MP2K5_RAT	Dual specificity mitogen-activated protein kinase kinase 5	7499418	Isolation of MEK5 and differential expression of alternatively spliced forms.
P31939	PUR9_HUMAN	Bifunctional purine biosynthesis protein PURH	14756553	Structural insights into the human and avian IMP cyclohydrolase mechanism via crystal structures with the bound XMP inhibitor.
Q07782	S13A1_RAT	Solute carrier family 13 member 1	7690140	Expression cloning of rat renal Na+/SO4(2-) cotransport.
Q92968	PEX13_HUMAN	Peroxisomal membrane protein PEX13	10704444	PEX19 binds multiple peroxisomal membrane proteins, is predominantly cytoplasmic, and is required for peroxisome membrane synthesis.
P21583	SCF_HUMAN	Kit ligand	2208279	Primary structure and functional expression of rat and human stem cell factor DNAs.
Q54S38	RCL1_DICDI	Probable RNA 3'-terminal phosphate cyclase-like protein	16926386	Proteomics fingerprinting of phagosome maturation and evidence for the role of a Galpha during uptake.
Q03571	CPB1_CAEEL	Cytoplasmic polyadenylation element-binding protein 1	11040214	CPEB proteins control two key steps in spermatogenesis in C. elegans.
Q9LME4	P2C09_ARATH	Probable protein phosphatase 2C 9	14506206	Large-scale analysis of in vivo phosphorylated membrane proteins by immobilized metal ion affinity chromatography and mass spectrometry.
P54623	CNN_DROME	Centrosomin	8582295	The Drosophila homeotic target gene centrosomin (cnn) encodes a novel centrosomal protein with leucine zippers and maps to a genomic region required for midgut morphogenesis.
O81312	GAE3_ARATH	UDP-glucuronate 4-epimerase 3	15247385	The biosynthesis of D-galacturonate in plants. Functional cloning and characterization of a membrane-anchored UDP-D-glucuronate 4-epimerase from Arabidopsis.
P84683	SC40_TITCA	Toxin Tc40	15025998	Proteomics of the venom from the Amazonian scorpion Tityus cambridgei and the role of prolines on mass spectrometry analysis of toxins.
Q91616	NDF1_XENLA	Neurogenic differentiation factor 1	17008450	Characterization and function of the bHLH-O protein XHes2: insight into the mechanisms controlling retinal cell fate decision.
Q9GN62	PAR4_CAEEL	Serine/threonine-protein kinase par-4	18408008	The Caenorhabditis elegans AMP-activated protein kinase AAK-2 is phosphorylated by LKB1 and is required for resistance to oxidative stress and for normal motility and foraging behavior.
P05165	PCCA_HUMAN	Propionyl-CoA carboxylase alpha chain, mitochondrial	3460076	Isolation of cDNA clones coding for the alpha and beta chains of human propionyl-CoA carboxylase: chromosomal assignments and DNA polymorphisms associated with PCCA and PCCB genes.
P83093	STIM2_MOUSE	Stromal interaction molecule 2	11463338	Identification and characterization of the STIM (stromal interaction molecule) gene family: coding for a novel class of transmembrane proteins.
Q4V8G5	SEP12_RAT	Septin-12	17685441	Sept12 is a component of the mammalian sperm tail annulus.
P34253	KTI12_YEAST	Protein KTI12	15772087	Physical and functional interaction between Elongator and the chromatin-associated Kti12 protein.
Q14240	IF4A2_HUMAN	Eukaryotic initiation factor 4A-II	8521730	Isolation and mapping of the human EIF4A2 gene homologous to the murine protein synthesis initiation factor 4A-II gene Eif4a2.
P36552	HEM6_MOUSE	Coproporphyrinogen-III oxidase, mitochondrial	15482256	Examination of mitochondrial protein targeting of haem synthetic enzymes: in vivo identification of three functional haem-responsive motifs in 5-aminolaevulinate synthase.
Q9UJW2	TINAG_HUMAN	Tubulointerstitial nephritis antigen	10652240	Molecular cloning, expression, and chromosomal localization of a human tubulointerstitial nephritis antigen.
Q8LG50	LPAT2_ARATH	1-acyl-sn-glycerol-3-phosphate acyltransferase 2	15772283	Ubiquitous and endoplasmic reticulum-located lysophosphatidyl acyltransferase, LPAT2, is essential for female but not male gametophyte development in Arabidopsis.
P07251	ATPA_YEAST	ATP synthase subunit alpha, mitochondrial	2876995	Nuclear genes encoding the yeast mitochondrial ATPase complex. Analysis of ATP1 coding the F1-ATPase alpha-subunit and its assembly.
P07866	LTE1_YEAST	Guanine nucleotide exchange factor LTE1	12782684	Ras recruits mitotic exit regulator Lte1 to the bud cortex in budding yeast.
P23894	HTPX_ECOLI	Protease HtpX	1826904	Isolation, characterization, and sequence of an Escherichia coli heat shock gene, htpX.
Q60948	MAD4_MOUSE	Max dimerization protein 4	8521822	Mad3 and Mad4: novel Max-interacting transcriptional repressors that suppress c-myc dependent transformation and are expressed during neural and epidermal differentiation.
Q53080	PSA1_RHOER	Proteasome subunit alpha 1	14659753	Crystal structures of the Rhodococcus proteasome with and without its pro-peptides: implications for the role of the pro-peptide in proteasome assembly.
Q9P802	MIS18_SCHPO	Kinetochore protein mis18	15369671	Mis16 and Mis18 are required for CENP-A loading and histone deacetylation at centromeres.
O74984	HSP15_SCHPO	Heat shock protein homolog C338.06c	16823372	ORFeome cloning and global analysis of protein localization in the fission yeast Schizosaccharomyces pombe.
P01583	IL1A_HUMAN	Interleukin-1 alpha	3493774	cDNA cloning of IL-1 alpha and IL-1 beta from mRNA of U937 cell line.
Q9Y7N1	YCK3_SCHPO	Uncharacterized protein C1450.03	16823372	ORFeome cloning and global analysis of protein localization in the fission yeast Schizosaccharomyces pombe.
Q17TI5	BRX_ARATH	Protein BREVIS RADIX	19037657	BREVIS RADIX is involved in cytokinin-mediated inhibition of lateral root initiation in Arabidopsis.
P62316	SMD2_HUMAN	Small nuclear ribonucleoprotein Sm D2	7527560	cDNA cloning of the Sm proteins D2 and D3 from human small nuclear ribonucleoproteins: evidence for a direct D1-D2 interaction.
Q01460	DIAC_RAT	Di-N-acetylchitobiase	1527079	Cloning and expression of the cDNA sequence encoding the lysosomal glycosidase di-N-acetylchitobiase.
O60678	ANM3_HUMAN	Protein arginine N-methyltransferase 3	9642256	PRMT 3, a type I protein arginine N-methyltransferase that differs from PRMT1 in its oligomerization, subcellular localization, substrate specificity, and regulation.
P84640	CYVD_LEOCM	Cycloviolin-D	10813905	Cycloviolins A-D, anti-HIV macrocyclic peptides from Leonia cymosa.
P62861	RS30_HUMAN	40S ribosomal protein S30	8706699	Characterization of the human small-ribosomal-subunit proteins by N- terminal and internal sequencing, and mass spectrometry.
P36141	FMP46_YEAST	Putative redox protein FMP46, mitochondrial	14576278	The proteome of Saccharomyces cerevisiae mitochondria.
Q62599	MTA1_RAT	Metastasis-associated protein MTA1	10933808	SH3 binding sites of ZG29p mediate an interaction with amylase and are involved in condensation-sorting in the exocrine rat pancreas.
P29131	FTSN_ECOLI	Cell division protein ftsN	8509333	Cloning and characterization of ftsN, an essential cell division gene in Escherichia coli isolated as a multicopy suppressor of ftsA12(Ts).
O75916	RGS9_HUMAN	Regulator of G-protein signaling 9	9765512	Molecular characterization of human and rat RGS9L, a novel splice variant enriched in dopamine target regions, and chromosomal localization of the RGS9 gene.
Q8NFH3	NUP43_HUMAN	Nucleoporin Nup43	17360435	Cell-cycle-dependent phosphorylation of the nuclear pore Nup107-160 subcomplex.
Q9WVR3	SHIP2_RAT	Phosphatidylinositol-3,4,5-trisphosphate 5-phosphatase 2	10648902	Localization of mRNA for SHIP2, SH2 domain-containing inositol polyphosphate 5-phosphatase, in the brain of developing and mature rats.
P68511	1433F_RAT	14-3-3 protein eta	1649368	Molecular cloning of cDNA to rat 14-3-3 eta chain polypeptide and the neuronal expression of the mRNA in the central nervous system.
Q01532	BLH1_YEAST	Cysteine proteinase 1, mitochondrial	9374524	The cysteine-peptidase bleomycin hydrolase is a member of the galactose regulon in yeast.
Q8L7S9	TRXY2_ARATH	Thioredoxin Y2, chloroplastic	15531707	Characterization of plastidial thioredoxins from Arabidopsis belonging to the new y-type.
Q91813	OTX2A_XENLA	Homeobox protein OTX2-A	12710967	Molecular link in the sequential induction of the Spemann organizer: direct activation of the cerberus gene by Xlim-1, Xotx2, Mix.1, and Siamois, immediately downstream from Nodal and Wnt signaling.
Q9V3Y3	DFP_DROME	Defense protein l(2)34Fc	12032070	The Toll and Imd pathways are the major regulators of the immune response in Drosophila.
Q9LN50	PMTS_ARATH	Probable methyltransferase PMT28	16618929	Mapping the Arabidopsis organelle proteome.
Q60793	KLF4_MOUSE	Krueppel-like factor 4	10431239	Klf4 is a transcription factor required for establishing the barrier function of the skin.
P83322	FAR7_PENMO	FMRFamide-like neuropeptide FLP7	11959015	Seven novel FMRFamide-like neuropeptide sequences from the eyestalk of the giant tiger prawn Penaeus monodon.
P08953	TOLL_DROME	Protein toll	8808632	The dorsoventral regulatory gene cassette spatzle/Toll/cactus controls the potent antifungal response in Drosophila adults.
P36955	PEDF_HUMAN	Pigment epithelium-derived factor	11562499	Crystal structure of human PEDF, a potent anti-angiogenic and neurite growth-promoting factor.
O75380	NDUS6_HUMAN	NADH dehydrogenase [ubiquinone] iron-sulfur protein 6, mitochondrial	12611891	The subunit composition of the human NADH dehydrogenase obtained by rapid one-step immunopurification.
Q9XYT4	ORCH_ORCCA	Orchestin	15099573	Orchestin, a calcium-binding phosphoprotein, is a matrix component of two successive transitory calcified biomineralizations cyclically elaborated by a terrestrial crustacean.
Q04121	NHX1_YEAST	Endosomal/prevacuolar sodium/hydrogen exchanger	9694857	Novel localization of a Na+/H+ exchanger in a late endosomal compartment of yeast. Implications for vacuole biogenesis.
P56546	CTBP2_MOUSE	C-terminal-binding protein 2	14736873	Characterization of four autonomous repression domains in the corepressor receptor interacting protein 140.
P20023	CR2_HUMAN	Complement receptor type 2	2827171	Molecular cloning of the cDNA encoding the Epstein-Barr virus.C3d receptor (complement receptor type 2) of human b lymphocytes.
Q1PFR7	LEC2_ARATH	B3 domain-containing transcription factor LEC2	12244265	Leafy cotyledon mutants of Arabidopsis.
Q9R257	HEBP1_MOUSE	Heme-binding protein 1	10640688	Discovery of a putative heme-binding protein family (SOUL/HBP) by two-tissue suppression subtractive hybridization and database searches.
P48439	OST3_YEAST	Dolichyl-diphosphooligosaccharide--protein glycosyltransferase subunit 3	10677492	Studies on the role of the hydrophobic domain of Ost4p in interactions with other subunits of yeast oligosaccharyl transferase.
Q8CG64	FKRP_MOUSE	Fukutin-related protein	12471058	Functional requirements for fukutin-related protein in the Golgi apparatus.
P30777	GPI10_YEAST	GPI mannosyltransferase 3	9576863	Saccharomyces cerevisiae GPI10, the functional homologue of human PIG-B, is required for glycosylphosphatidylinositol-anchor synthesis.
P43246	MSH2_HUMAN	DNA mismatch repair protein Msh2	11429708	HNPCC mutations in the human DNA mismatch repair gene hMLH1 influence assembly of hMutLalpha and hMLH1-hEXO1 complexes.
Q62985	SH2B1_RAT	SH2B adapter protein 1	9343427	Identification of SH2-Bbeta as a substrate of the tyrosine kinase JAK2 involved in growth hormone signaling.
Q39099	XTH4_ARATH	Xyloglucan endotransglucosylase/hydrolase protein 4	8696366	The Arabidopsis XET-related gene family: environmental and hormonal regulation of expression.
P41996	CPG2_CAEEL	Chondroitin proteoglycan-2	17913784	Cortical granule exocytosis in C. elegans is regulated by cell cycle components including separase.
Q9VAY3	MFRN_DROME	Mitoferrin	19453295	Overexpression of Drosophila mitoferrin in l(2)mbn cells results in dysregulation of Fer1HCH expression.
P63041	CPLX1_RAT	Complexin-1	11751907	Rapid and selective binding to the synaptic SNARE complex suggests a modulatory role of complexins in neuroexocytosis.
Q8IN42	TOTZ_DROME	Protein Turandot Z	11409894	A family of Turandot-related genes in the humoral stress response of Drosophila.
Q9YGV1	DERR_XENLA	Derriere protein	12361977	Direct and indirect regulation of derriere, a Xenopus mesoderm- inducing factor, by VegT.
Q9UTK1	COX16_SCHPO	Cytochrome c oxidase assembly protein cox16, mitochondrial	16823372	ORFeome cloning and global analysis of protein localization in the fission yeast Schizosaccharomyces pombe.
Q9UEU0	VTI1B_HUMAN	Vesicle transport through interaction with t-SNAREs homolog 1B	9446565	A human homolog can functionally replace the yeast vesicle-associated SNARE Vti1p in two vesicle transport pathways.
P23528	COF1_HUMAN	Cofilin-1	16548883	Transcriptomic and proteomic analyses of rhabdomyosarcoma cells reveal differential cellular gene expression in response to enterovirus 71 infection.
Q03154	ACY1_HUMAN	Aminoacylase-1	8394326	Human aminoacylase-1. Cloning, sequence, and expression analysis of a chromosome 3p21 gene inactivated in small cell lung cancer.
Q9P6N2	YKBE_SCHPO	Uncharacterized phosphatase C823.14	16823372	ORFeome cloning and global analysis of protein localization in the fission yeast Schizosaccharomyces pombe.
P53923	CTU2_YEAST	Cytoplasmic tRNA 2-thiolation protein 2	18755837	A genome-wide screen identifies genes required for formation of the wobble nucleoside 5-methoxycarbonylmethyl-2-thiouridine in Saccharomyces cerevisiae.
Q03426	KIME_HUMAN	Mevalonate kinase	10369261	Mutations in MVK, encoding mevalonate kinase, cause hyperimmunoglobulinaemia D and periodic fever syndrome.
Q06625	GDE_YEAST	Glycogen debranching enzyme	14562095	Global analysis of protein localization in budding yeast.
P41236	IPP2_HUMAN	Protein phosphatase inhibitor 2	8119416	Cloning of the complete coding region for human protein phosphatase inhibitor 2 using the two hybrid system and expression of inhibitor 2 in E. coli.
Q14643	ITPR1_HUMAN	Inositol 1,4,5-trisphosphate receptor type 1	8648241	Induction of inositol 1,4,5 trisphosphate receptor genes by ionizing radiation.
Q7L9L4	MOL1A_HUMAN	Mps one binder kinase activator-like 1A	15067004	Human Mob proteins regulate the NDR1 and NDR2 serine-threonine kinases.
Q9P4R5	CREC_EMENI	Catabolite repression protein creC	11442830	Carbon catabolite repression in Aspergillus nidulans involves deubiquitination.
O15392	BIRC5_HUMAN	Baculoviral IAP repeat-containing protein 5	17956729	Structure of a Survivin-Borealin-INCENP core complex reveals how chromosomal passengers travel together.
P40059	DOT6_YEAST	Transcriptional regulatory protein DOT6	19158363	High-resolution DNA-binding specificity analysis of yeast transcription factors.
P36590	KTHY_SCHPO	Thymidylate kinase	1327149	Functional and structural conservation of Schizosaccharomyces pombe dTMP kinase gene.
P36683	ACON2_ECOLI	Aconitate hydratase 2	10585860	Biochemical and spectroscopic characterization of Escherichia coli aconitases (AcnA and AcnB).
Q9FKA7	ORTH1_ARATH	E3 ubiquitin-protein ligase ORTHRUS 1	18643997	ORTH/VIM proteins that regulate DNA methylation are functional ubiquitin E3 ligases.
Q9HGL5	EFTS_SCHPO	Elongation factor Ts, mitochondrial	15695360	Mitochondrial translation: elongation factor tu is essential in fission yeast and depends on an exchange factor conserved in humans but not in budding yeast.
P62826	RAN_HUMAN	GTP-binding nuclear protein Ran	10400640	The linkage of Kennedy's neuron disease to ARA24, the first identified androgen receptor polyglutamine region-associated coactivator.
A6X8Z5	RHG31_MOUSE	Rho GTPase-activating protein 31	11744688	The activity of the GTPase-activating protein CdGAP is regulated by the endocytic protein intersectin.
O14072	ATC4_SCHPO	Cation-transporting ATPase 4	12058018	The endoplasmic reticulum cation P-type ATPase Cta4p is required for control of cell shape and microtubule dynamics.
Q14964	RB39A_HUMAN	Ras-related protein Rab-39A	9119394	Construction of a transcription map around the gene for ataxia telangiectasia; identification of at least four novel genes.
P97470	PP4C_MOUSE	Serine/threonine-protein phosphatase 4 catalytic subunit	9837938	Protein phosphatase X interacts with c-Rel and stimulates c- Rel/nuclear factor kappaB activity.
Q9WTW1	GRIP2_RAT	Glutamate receptor-interacting protein 2	9768844	Novel anchorage of GluR2/3 to the postsynaptic density by the AMPA receptor-binding protein ABP.
P05067	A4_HUMAN	Amyloid beta A4 protein	8626687	APP-BP1, a novel protein that binds to the carboxyl-terminal region of the amyloid precursor protein.
Q9VN14	CONT_DROME	Contactin	15459097	Drosophila contactin, a homolog of vertebrate contactin, is required for septate junction organization and paracellular barrier function.
P54107	CRIS1_HUMAN	Cysteine-rich secretory protein 1	8838800	Characterization of a human glycoprotein with a potential role in sperm-egg fusion: cDNA cloning, immunohistochemical localization, and chromosomal assignment of the gene (AEGL1).
P24864	CCNE1_HUMAN	G1/S-specific cyclin-E1	9840943	Cyclin E2, a novel human G1 cyclin and activating partner of CDK2 and CDK3, is induced by viral oncoproteins.
Q9SKK0	EBF1_ARATH	EIN3-binding F-box protein 1	14675533	EIN3-dependent regulation of plant ethylene hormone signaling by two Arabidopsis F box proteins: EBF1 and EBF2.
P35446	SPON1_RAT	Spondin-1	14983046	Binding of F-spondin to amyloid-beta precursor protein: a candidate amyloid-beta precursor protein ligand that modulates amyloid-beta precursor protein cleavage.
Q9SKT0	THF1_ARATH	Protein THYLAKOID FORMATION 1, chloroplastic	16582010	The plastid protein THYLAKOID FORMATION1 and the plasma membrane G- protein GPA1 interact in a novel sugar-signaling mechanism in Arabidopsis.
P18203	FKB1A_BOVIN	Peptidyl-prolyl cis-trans isomerase FKBP1A	1701173	The cytosolic-binding protein for the immunosuppressant FK-506 is both a ubiquitous and highly conserved peptidyl-prolyl cis-trans isomerase.
Q8CFN5	MEF2C_MOUSE	Myocyte-specific enhancer factor 2C	9778514	Requirement of the MADS-box transcription factor MEF2C for vascular development.
C0LGW6	ERL1_ARATH	LRR receptor-like serine/threonine-protein kinase ERL1	17652352	Haploinsufficiency after successive loss of signaling reveals a role for ERECTA-family genes in Arabidopsis ovule development.
O43280	TREA_HUMAN	Trehalase	9427547	Molecular cloning, sequencing and expression of cDNA encoding human trehalase.
O43504	HBXIP_HUMAN	Hepatitis B virus X-interacting protein	12773388	HBXIP functions as a cofactor of survivin in apoptosis suppression.
Q86TP1	PRUNE_HUMAN	Protein prune homolog	10602478	Evidence for interaction between human PRUNE and nm23-H1 NDPKinase.
O59811	YJVF_SCHPO	Zinc finger protein C550.15c	16823372	ORFeome cloning and global analysis of protein localization in the fission yeast Schizosaccharomyces pombe.
B2GV87	PTPRE_RAT	Receptor-type tyrosine-protein phosphatase epsilon	8579581	Molecular cloning of a novel cytoplasmic protein tyrosine phosphatase PTP epsilon.
Q92879	CELF1_HUMAN	CUGBP Elav-like family member 1	16946708	Interaction of muscleblind, CUG-BP1 and hnRNP H proteins in DM1- associated aberrant IR splicing.
O95750	FGF19_HUMAN	Fibroblast growth factor 19	18829467	C-terminal tail of FGF19 determines its specificity toward Klotho co- receptors.
Q9YHV4	FSTA_DANRE	Follistatin-A	9882485	Follistatin and noggin are excluded from the zebrafish organizer.
P32657	CHD1_YEAST	Chromo domain-containing protein 1	10811623	The chromo domain protein chd1p from budding yeast is an ATP- dependent chromatin-modifying factor.
P32471	EF1B_YEAST	Elongation factor 1-beta	8420802	Cloning and characterization of the elongation factor EF-1 beta homologue of Saccharomyces cerevisiae. EF-1 beta is essential for growth.
Q39258	VATE1_ARATH	V-type proton ATPase subunit E1	15610355	Arabidopsis vacuolar H(+)-ATPase subunit E isoform 1 is required for Golgi organization and vacuole function in embryogenesis.
Q9JLH5	CK5P2_RAT	CDK5 regulatory subunit-associated protein 2	10721722	Cloning of three novel neuronal Cdk5 activator binding proteins.
P29476	NOS1_RAT	Nitric oxide synthase, brain	11867766	Neuronal nitric-oxide synthase localization mediated by a ternary complex with synapsin and CAPON.
Q9Y276	BCS1_HUMAN	Mitochondrial chaperone BCS1	18628306	Characterization of the mitochondrial protein LETM1, which maintains the mitochondrial tubular shapes and interacts with the AAA-ATPase BCS1L.
P36531	RM36_YEAST	54S ribosomal protein L36, mitochondrial	12392552	Tag-mediated isolation of yeast mitochondrial ribosome and mass spectrometric identification of its new components.
Q9NTG7	SIRT3_HUMAN	NAD-dependent deacetylase sirtuin-3, mitochondrial	16079181	Evolutionarily conserved and nonconserved cellular localizations and functions of human SIRT proteins.
P54887	P5CS1_ARATH	Delta-1-pyrroline-5-carboxylate synthase A	7773306	Correlation between the induction of a gene for delta 1-pyrroline-5- carboxylate synthetase and the accumulation of proline in Arabidopsis thaliana under osmotic stress.
Q13330	MTA1_HUMAN	Metastasis-associated protein MTA1	8083195	A novel candidate metastasis-associated gene, mta1, differentially expressed in highly metastatic mammary adenocarcinoma cell lines. cDNA cloning, expression, and protein analyses.
Q94361	GEI17_CAEEL	E3 SUMO-protein ligase gei-17	11922622	Isolation of the interacting molecules with GEX-3 by a novel functional screening.
P40384	REC12_SCHPO	Meiotic recombination protein rec12	12437782	Distinct functions of S. pombe Rec12 (Spo11) protein and Rec12- dependent crossover recombination (chiasmata) in meiosis I; and a requirement for Rec12 in meiosis II.
Q8I659	YPF11_PLAF7	Uncharacterized protein PFB0765w	17653272	Rapid identification of malaria vaccine candidates based on alpha- helical coiled coil protein motif.
Q91848	SIAM_XENLA	Homeobox protein siamois	9371792	Siamois is required for formation of Spemann's organizer.
P30954	O10J1_HUMAN	Olfactory receptor 10J1	1370859	Expression of members of the putative olfactory receptor gene family in mammalian germ cells.
P49893	WN11B_XENLA	Protein Wnt-11b	10862746	Role of frizzled 7 in the regulation of convergent extension movements during gastrulation in Xenopus laevis.
Q9EP80	PICK1_RAT	PRKCA-binding protein	10027300	Clustering of AMPA receptors by the synaptic PDZ domain-containing protein PICK1.
O15357	SHIP2_HUMAN	Phosphatidylinositol-3,4,5-trisphosphate 5-phosphatase 2	15668240	SH2-containing 5'-inositol phosphatase, SHIP2, regulates cytoskeleton organization and ligand-dependent down-regulation of the epidermal growth factor receptor.
Q80ZD7	AMGO1_RAT	Amphoterin-induced protein 1	12629050	AMIGO, a transmembrane protein implicated in axon tract development, defines a novel protein family with leucine-rich repeats.
P18105	NOD_DROME	Kinesin-like protein Nod	2144792	A kinesin-like protein required for distributive chromosome segregation in Drosophila.
Q02974	KHK_RAT	Ketohexokinase	8471037	Expression of rat liver ketohexokinase in yeast results in fructose intolerance.
Q9Y691	KCMB2_HUMAN	Calcium-activated potassium channel subunit beta-2	10692449	Cloning and functional characterization of novel large conductance calcium-activated potassium channel beta subunits, hKCNMB3 and hKCNMB4.
P06780	RHO1_YEAST	GTP-binding protein RHO1	8195291	Growth site localization of Rho1 small GTP-binding protein and its involvement in bud formation in Saccharomyces cerevisiae.
Q9NZU7	CABP1_HUMAN	Calcium-binding protein 1	11865310	Differential modulation of Ca(v)2.1 channels by calmodulin and Ca2+- binding protein 1.
P01562	IFNA1_HUMAN	Interferon alpha-1/13	4057246	Structural relationship of human interferon alpha genes and pseudogenes.
P56180	TPTE_HUMAN	Putative tyrosine-protein phosphatase TPTE	10598804	A testis-specific gene, TPTE, encodes a putative transmembrane tyrosine phosphatase and maps to the pericentromeric region of human chromosomes 21 and 13, and to chromosomes 15, 22, and Y.
Q9JJK4	PEX3_RAT	Peroxisomal biogenesis factor 3	10848631	The peroxin pex3p initiates membrane assembly in peroxisome biogenesis.
Q64364	CD2A2_MOUSE	Cyclin-dependent kinase inhibitor 2A, isoform 3	12154087	CARF is a novel protein that cooperates with mouse p19ARF (human p14ARF) in activating p53.
C0LGH2	Y1561_ARATH	Probable LRR receptor-like serine/threonine-protein kinase At1g56130	17644812	A high content in lipid-modified peripheral proteins and integral receptor kinases features in the arabidopsis plasma membrane proteome.
P70396	DLX5_MOUSE	Homeobox protein DLX-5	9415433	Dlx genes encode DNA-binding proteins that are expressed in an overlapping and sequential pattern during basal ganglia differentiation.
Q7XJT7	SSP_ARATH	Probable inactive receptor-like kinase SSP	19286558	Paternal control of embryonic patterning in Arabidopsis thaliana.
P25522	MNME_ECOLI	tRNA modification GTPase mnmE	12730230	The GTPase activity and C-terminal cysteine of the Escherichia coli MnmE protein are essential for its tRNA modifying function.
Q9UPT9	UBP22_HUMAN	Ubiquitin carboxyl-terminal hydrolase 22	16378762	The expression patterns of deubiquitinating enzymes, USP22 and Usp22.
Q9P246	STIM2_HUMAN	Stromal interaction molecule 2	18160041	STIM2 is a feedback regulator that stabilizes basal cytosolic and endoplasmic reticulum Ca2+ levels.
P41410	RAD54_SCHPO	DNA repair protein rhp54	8834792	Isolation of the Schizosaccharomyces pombe RAD54 homologue, rhp54+, a gene involved in the repair of radiation damage and replication fidelity.
Q04429	HLR1_YEAST	Protein HLR1	14562095	Global analysis of protein localization in budding yeast.
P08539	GPA1_YEAST	Guanine nucleotide-binding protein alpha-1 subunit	11394869	Biochemical analysis of yeast G(alpha) mutants that enhance adaptation to pheromone.
Q9P378	GAS1_SCHPO	1,3-beta-glucanosyltransferase gas1	17230583	Mass spectrometric identification of covalently bound cell wall proteins from the fission yeast Schizosaccharomyces pombe.
Q93ZB2	KO1_ARATH	Ent-kaurene oxidase, chloroplastic	9671797	Cloning of the Arabidopsis ent-kaurene oxidase gene GA3.
P13686	PPA5_HUMAN	Tartrate-resistant acid phosphatase type 5	15993892	Crystal structures of recombinant human purple acid phosphatase with and without an inhibitory conformation of the repression loop.
Q5PYH6	DLG1_DANRE	Disks large homolog 1	15660367	Characterization of zebrafish PSD-95 gene family members.
Q13683	ITA7_HUMAN	Integrin alpha-7	9590299	Mutations in the integrin alpha7 gene cause congenital myopathy.
Q16553	LY6E_HUMAN	Lymphocyte antigen 6E	8650192	RIG-E, a human homolog of the murine Ly-6 family, is induced by retinoic acid during the differentiation of acute promyelocytic leukemia cell.
Q16630	CPSF6_HUMAN	Cleavage and polyadenylation specificity factor subunit 6	15169763	Distinct sequence motifs within the 68-kDa subunit of cleavage factor Im mediate RNA binding, protein-protein interactions, and subcellular localization.
P53271	COG2_YEAST	Conserved oligomeric Golgi complex subunit 2	11703943	The Sec34/35 Golgi transport complex is related to the exocyst, defining a family of complexes involved in multiple steps of membrane traffic.
Q9BR01	ST4A1_HUMAN	Sulfotransferase 4A1	10698717	Molecular cloning and expression of novel sulphotransferase-like cDNAs from human and rat brain.
Q99943	PLCA_HUMAN	1-acyl-sn-glycerol-3-phosphate acyltransferase alpha	9212163	Cloning and expression of two human lysophosphatidic acid acyltransferase cDNAs that enhance cytokine-induced signaling responses in cells.
P36060	MCR1_YEAST	NADH-cytochrome b5 reductase 2	16407407	Proteomic analysis of the yeast mitochondrial outer membrane reveals accumulation of a subclass of preproteins.
P11911	CD79A_MOUSE	B-cell antigen receptor complex-associated protein alpha chain	11514602	Interference with immunoglobulin (Ig)alpha immunoreceptor tyrosine- based activation motif (ITAM) phosphorylation modulates or blocks B cell development, depending on the availability of an Igbeta cytoplasmic tail.
P19018	TRA2_DROME	Transformer-2 sex-determining protein	3144434	The sex-determining gene tra-2 of Drosophila encodes a putative RNA binding protein.
Q9HCK8	CHD8_HUMAN	Chromodomain-helicase-DNA-binding protein 8	16949368	CTCF-dependent chromatin insulator is linked to epigenetic remodeling.
O35817	AKA14_RAT	A-kinase anchor protein 14	9208934	Cloning and characterization of a testis-specific, developmentally regulated A-kinase anchoring protein (TAKAP-80) present on the fibrous sheath of rat sperm.
Q03214	ECM5_YEAST	Protein ECM5	14562095	Global analysis of protein localization in budding yeast.
P16228	CATE_RAT	Cathepsin E	8157122	Age-related changes in activities and localizations of cathepsins D, E, B, and L in the rat brain tissues.
Q9C168	CAT1_NEUCR	Catalase-1	11728803	Molecular and kinetic study of catalase-1, a durable large catalase of Neurospora crassa.
Q9CY34	UB2FA_MOUSE	NEDD8-conjugating enzyme UBE2F	19250909	E2-RING expansion of the NEDD8 cascade confers specificity to cullin modification.
Q86VF7	NRAP_HUMAN	Nebulin-related-anchoring protein	9339382	Mapping of the gene (NRAP) encoding N-RAP in the mouse and human genomes.
P33755	NPL4_YEAST	Nuclear protein localization protein 4	11598205	The conserved npl4 protein complex mediates proteasome-dependent membrane-bound transcription factor activation.
Q12429	YL143_YEAST	Putative ribonuclease YLR143W	14562095	Global analysis of protein localization in budding yeast.
P40554	URM1_YEAST	Ubiquitin-related modifier 1	18260097	Crystal structure of the dimeric Urm1 from the yeast Saccharomyces cerevisiae.
Q9M548	DRM2_ARATH	DNA (cytosine-5)-methyltransferase DRM2	12151602	Locus-specific control of asymmetric and CpNpG methylation by the DRM and CMT3 methyltransferase genes.
P10760	SAHH_RAT	Adenosylhomocysteinase	11741948	Inhibition of S-adenosylhomocysteine hydrolase by acyclic sugar adenosine analogue D-eritadenine. Crystal structure of S- adenosylhomocysteine hydrolase complexed with D-eritadenine.
Q9H254	SPTN4_HUMAN	Spectrin beta chain, brain 3	11294830	A new spectrin, beta-IV, has a major truncated isoform that associates with promyelocytic leukemia protein nuclear bodies and the nuclear matrix.
P21730	C5AR_HUMAN	C5a anaphylatoxin chemotactic receptor	2007135	Expression cloning of a receptor for C5a anaphylatoxin on differentiated HL-60 cells.
Q7SXL3	TBP_DANRE	TATA-box-binding protein	17703193	The TATA-binding protein regulates maternal mRNA degradation and differential zygotic transcription in zebrafish.
P62993	GRB2_HUMAN	Growth factor receptor-bound protein 2	1322798	The SH2 and SH3 domain-containing protein GRB2 links receptor tyrosine kinases to ras signaling.
Q9UBV8	PEF1_HUMAN	Peflin	11278427	Peflin and ALG-2, members of the penta-EF-hand protein family, form a heterodimer that dissociates in a Ca2+-dependent manner.
Q9VIE6	MCM10_DROME	Protein MCM10 homolog	12808023	Drosophila MCM10 interacts with members of the prereplication complex and is required for proper chromosome condensation.
P97500	MYT1L_MOUSE	Myelin transcription factor 1-like protein	9373037	Myelin transcription factor 1 (Myt1) of the oligodendrocyte lineage, along with a closely related CCHC zinc finger, is expressed in developing neurons in the mammalian central nervous system.
Q94AV5	WIP3_ARATH	WPP domain-interacting protein 3	17600715	Anchorage of plant RanGAP to the nuclear envelope involves novel nuclear-pore-associated proteins.
Q2PS26	ULP1D_ARATH	Ubiquitin-like-specific protease 1D	18849491	Small ubiquitin-like modifier proteases OVERLY TOLERANT TO SALT1 and -2 regulate salt stress responses in Arabidopsis.
O70576	STAG3_MOUSE	Cohesin subunit SA-3	10698974	STAG3, a novel gene encoding a protein involved in meiotic chromosome pairing and location of STAG3-related genes flanking the Williams- Beuren syndrome deletion.
Q9U298	ACH8_CAEEL	Neuronal acetylcholine receptor subunit eat-2	15141086	Measurements of age-related changes of physiological processes that predict lifespan of Caenorhabditis elegans.
O81900	DYT1_ARATH	Transcription factor DYSFUNCTIONAL TAPETUM 1	16831835	Regulation of Arabidopsis tapetum development and function by DYSFUNCTIONAL TAPETUM1 (DYT1) encoding a putative bHLH transcription factor.
Q7RTN6	STRAA_HUMAN	STE20-related kinase adapter protein alpha	12805220	Activation of the tumour suppressor kinase LKB1 by the STE20-like pseudokinase STRAD.
P32297	ACHA3_HUMAN	Neuronal acetylcholine receptor subunit alpha-3	11450844	Characterization of the human beta4 nAChR gene and polymorphisms in CHRNA3 and CHRNB4.
Q95RW8	OPTIX_DROME	Protein Optix	9724757	The optx2 homeobox gene is expressed in early precursors of the eye and activates retina-specific genes.
P38297	FZO1_YEAST	Transmembrane GTPase FZO1	11266460	Connection of the mitochondrial outer and inner membranes by Fzo1 is critical for organellar fusion.
Q9Y237	PIN4_HUMAN	Peptidyl-prolyl cis-trans isomerase NIMA-interacting 4	19369196	Parvulin (Par14), a peptidyl-prolyl cis-trans isomerase, is a novel rRNA processing factor that evolved in the metazoan lineage.
Q9WVI9	JIP1_MOUSE	C-Jun-amino-terminal kinase-interacting protein 1	11562351	Requirement of the JIP1 scaffold protein for stress-induced JNK activation.
P32354	MCM10_YEAST	Minichromosome maintenance protein 10	9154825	A lesion in the DNA replication initiation factor Mcm10 induces pausing of elongation forks through chromosomal replication origins in Saccharomyces cerevisiae.
Q8WTY4	CPIN1_MOUSE	Anamorsin	14970183	Identification of a cytokine-induced antiapoptotic molecule anamorsin essential for definitive hematopoiesis.
Q60736	ZP3R_MOUSE	Zona pellucida sperm-binding protein 3 receptor	7604284	Tissue- and species-specific expression of sp56, a mouse sperm fertilization protein.
Q8R317	UBQL1_MOUSE	Ubiquilin-1	10549293	Ubiquitin-related proteins regulate interaction of vimentin intermediate filaments with the plasma membrane.
P84275	PA1B_RANPA	Palustrin-1b	11087945	Multiple antimicrobial peptides and peptides related to bradykinin and neuromedin N isolated from skin secretions of the pickerel frog, Rana palustris.
Q06674	HIM1_YEAST	Protein HIM1	15885712	HIM1, a new yeast Saccharomyces cerevisiae gene playing a role in control of spontaneous and induced mutagenesis.
Q07936	ANXA2_RAT	Annexin A2	8092993	Molecular cloning of a novel N-terminal variant of annexin II from rat basophilic leukaemia cells.
P32839	BCS1_YEAST	Mitochondrial chaperone BCS1	8599931	Internal targeting signal of the BCS1 protein: a novel mechanism of import into mitochondria.
P53705	BUD4_CANAL	Bud site selection protein BUD4	10847632	The Candida albicans INT1 gene facilitates cecal colonization in endotoxin-treated mice.
Q8WUX9	CHMP7_HUMAN	Charged multivesicular body protein 7	16856878	CHMP7, a novel ESCRT-III-related protein, associates with CHMP4b and functions in the endosomal sorting pathway.
Q8JGN5	BI51A_XENLA	Baculoviral IAP repeat-containing protein 5.1-A	16888809	Functional analysis of Survivin in spindle assembly in Xenopus egg extracts.
Q99719	SEPT5_HUMAN	Septin-5	9611266	Structure and expression of the human septin gene HCDCREL-1.
Q7Z3K3	POGZ_HUMAN	Pogo transposable element with ZNF domain	10976766	A set of proteins interacting with transcription factor Sp1 identified in a two-hybrid screening.
Q9N3Z3	CHK1_CAEEL	Serine/threonine-protein kinase chk-1	15326393	chk-1 is an essential gene and is required for an S-M checkpoint during early embryogenesis.
Q9NZJ7	MTCH1_HUMAN	Mitochondrial carrier homolog 1	10551805	Identification of a novel PSD-95/Dlg/ZO-1 (PDZ)-like protein interacting with the C terminus of presenilin-1.
Q23972	SMG_DROME	Protein Smaug	14685270	Drosophila Cup is an eIF4E-binding protein that functions in Smaug- mediated translational repression.
P48164	RS7B_YEAST	40S ribosomal protein S7-B	15590835	The small-subunit processome is a ribosome assembly intermediate.
Q6A332	ALY3_ARATH	Protein ALWAYS EARLY 3	19962994	PAH-domain-specific interactions of the Arabidopsis transcription coregulator SIN3-LIKE1 (SNL1) with telomere-binding protein 1 and ALWAYS EARLY2 Myb-DNA binding factors.
Q38967	AAP2_ARATH	Amino acid permease 2	7608199	Substrate specificity and expression profile of amino acid transporters (AAPs) in Arabidopsis.
P48593	E631_DROME	Calcium-binding protein E63-1	7671827	The Drosophila 63F early puff contains E63-1, an ecdysone-inducible gene that encodes a novel Ca(2+)-binding protein.
Q9ES45	DUOX2_RAT	Dual oxidase 2	12538618	Identification of a truncated dual oxidase 2 (DUOX2) messenger ribonucleic acid (mRNA) in two rat thyroid cell lines. Insulin and forskolin regulation of DUOX2 mRNA levels in FRTL-5 cells and porcine thyrocytes.
Q9DAT5	MTU1_MOUSE	Mitochondrial tRNA-specific 2-thiouridylase 1	14746906	Identification and characterization of mouse TRMU gene encoding the mitochondrial 5-methylaminomethyl-2-thiouridylate-methyltransferase.
Q9Y705	ALP4_SCHPO	Spindle pole body component alp4	11952833	The gamma-tubulin complex protein Alp4 provides a link between the metaphase checkpoint and cytokinesis in fission yeast.
Q99288	DET1_YEAST	Putative phosphoglycerate mutase DET1	14562095	Global analysis of protein localization in budding yeast.
P37996	ARL3_RAT	ADP-ribosylation factor-like protein 3	8034651	ADP-ribosylation factor (ARF)-like 3, a new member of the ARF family of GTP-binding proteins cloned from human and rat tissues.
P09052	VASA1_DROME	ATP-dependent RNA helicase vasa, isoform A	8026330	Localization of vasa protein to the Drosophila pole plasm is independent of its RNA-binding and helicase activities.
Q91XR9	GPX42_MOUSE	Phospholipid hydroperoxide glutathione peroxidase, nuclear	11344099	Identification of a specific sperm nuclei selenoenzyme necessary for protamine thiol cross-linking during sperm maturation.
Q9SNN0	SPE1_ORYSJ	Arginine decarboxylase 1	16769152	Molecular cloning and characterization of an arginine decarboxylase gene up-regulated by chilling stress in rice seedlings.
Q9VAN6	SLBP_DROME	Histone RNA hairpin-binding protein	11157774	Drosophila stem loop binding protein coordinates accumulation of mature histone mRNA with cell cycle progression.
Q06340	ESC2_YEAST	Protein ESC2	11090616	A histone variant, Htz1p, and a Sir1p-like protein, Esc2p, mediate silencing at HMR.
P50942	INP52_YEAST	Inositol-1,4,5-trisphosphate 5-phosphatase 2	11094088	The yeast inositol polyphosphate 5-phosphatases inp52p and inp53p translocate to actin patches following hyperosmotic stress: mechanism for regulating phosphatidylinositol 4,5-bisphosphate at plasma membrane invaginations.
Q00972	BCKD_RAT	[3-methyl-2-oxobutanoate dehydrogenase [lipoamide]] kinase, mitochondrial	1377677	Branched-chain alpha-ketoacid dehydrogenase kinase. Molecular cloning, expression, and sequence similarity with histidine protein kinases.
Q42384	PRL1_ARATH	Protein pleiotropic regulatory locus 1	9765207	Pleiotropic control of glucose and hormone responses by PRL1, a nuclear WD protein, in Arabidopsis.
O04379	AGO1_ARATH	Protein argonaute	18433157	Site-specific phosphorylation profiling of Arabidopsis proteins by mass spectrometry and peptide chip analysis.
P11844	CRGA_HUMAN	Gamma-crystallin A	3670288	Gamma-crystallins of the human eye lens: expression analysis of five members of the gene family.
Q12374	NCA2_YEAST	Nuclear control of ATPase protein 2	14576278	The proteome of Saccharomyces cerevisiae mitochondria.
Q39023	MPK3_ARATH	Mitogen-activated protein kinase 3	12506203	NDP kinase 2 interacts with two oxidative stress-activated MAPKs to regulate cellular redox state and enhances multiple stress tolerance in transgenic plants.
Q99N93	RM16_MOUSE	39S ribosomal protein L16, mitochondrial	11279069	Structural compensation for the deficit of rRNA with proteins in the mammalian mitochondrial ribosome. Systematic analysis of protein components of the large ribosomal subunit from mammalian mitochondria.
Q9C103	EME1_SCHPO	Crossover junction endonuclease eme1	12084712	Mus81-Eme1 and Rqh1 involvement in processing stalled and collapsed replication forks.
P27105	STOM_HUMAN	Erythrocyte band 7 integral membrane protein	1547348	Isolation of cDNA coding for an ubiquitous membrane protein deficient in high Na+, low K+ stomatocytic erythrocytes.
Q54I36	PYK3_DICDI	Dual specificity protein kinase pyk3	8898113	Classification of tyrosine kinases from Dictyostelium discoideum with two distinct, complete or incomplete catalytic domains.
Q15796	SMAD2_HUMAN	Mothers against decapentaplegic homolog 2	17099224	Potentiation of Smad-mediated transcriptional activation by the RNA- binding protein RBPMS.
P78871	RST2_SCHPO	Zinc finger protein rst2	10759889	Large-scale screening of intracellular protein localization in living fission yeast cells by the use of a GFP-fusion genomic DNA library.
P30185	DHR18_ARATH	Dehydrin Rab18	1463831	The expression of a rab-related gene, rab18, is induced by abscisic acid during the cold acclimation process of Arabidopsis thaliana (L.) Heynh.
Q9ES67	ARHGB_RAT	Rho guanine nucleotide exchange factor 11	11242047	Modulation of the neuronal glutamate transporter EAAT4 by two interacting proteins.
Q9C8K2	AB12G_ARATH	ABC transporter G family member 12	17951461	The Arabidopsis DESPERADO/AtWBC11 transporter is required for cutin and wax secretion.
Q9FUR2	IP5P2_ARATH	Type I inositol-1,4,5-trisphosphate 5-phosphatase 2	11340187	Arabidopsis PLC1 is required for secondary responses to abscisic acid signals.
P54704	SP85_DICDI	Spore coat protein SP85	17416892	Role of SP65 in assembly of the Dictyostelium discoideum spore coat.
P34243	HCS1_YEAST	DNA polymerase alpha-associated DNA helicase A	9341218	Yeast DNA helicase A: cloning, expression, purification, and enzymatic characterization.
P53838	BOR1_YEAST	Boron transporter 1	17459946	Transport and regulatory characteristics of the yeast bicarbonate transporter homolog Bor1p.
Q9VDW6	DMDA_DROME	Dystrophin, isoforms A/C/F/G/H	17355978	A putative Src homology 3 domain binding motif but not the C-terminal dystrophin WW domain binding motif is required for dystroglycan function in cellular polarity in Drosophila.
Q9SYM4	TPS1_ARATH	Alpha,alpha-trehalose-phosphate synthase [UDP-forming] 1	15667326	The role of trehalose-6-phosphate synthase in Arabidopsis embryo development.
P29459	IL12A_HUMAN	Interleukin-12 subunit alpha	10899108	Charged residues dominate a unique interlocking topography in the heterodimeric cytokine interleukin-12.
Q8MVR1	GBPC_DICDI	Cyclic GMP-binding protein C	15827084	RasGEF-containing proteins GbpC and GbpD have differential effects on cell polarity and chemotaxis in Dictyostelium.
Q9Y4L1	HYOU1_HUMAN	Hypoxia up-regulated protein 1	9020069	Cloning and expression of cDNA encoding the human 150 kDa oxygen- regulated protein, ORP150.
Q9SL79	CAF1P_ARATH	CRS2-associated factor 1, chloroplastic	17071648	Arabidopsis orthologs of maize chloroplast splicing factors promote splicing of orthologous and species-specific group II introns.
Q9US52	BQT2_SCHPO	Telomere bouquet protein 2	16303567	A large-scale screen in S. pombe identifies seven novel genes required for critical meiotic events.
Q15599	NHRF2_HUMAN	Na(+)/H(+) exchange regulatory cofactor NHE-RF2	9054412	The human testis determining factor SRY binds a nuclear factor containing PDZ protein interaction domains.
P41823	SY65_APLCA	Synaptotagmin-1	15056279	Identification and characterization of a novel C2B splice variant of synaptotagmin I.
P63241	IF5A1_HUMAN	Eukaryotic translation initiation factor 5A-1	17213197	Specificity of the deoxyhypusine hydroxylase-eukaryotic translation initiation factor (eIF5A) interaction: identification of amino acid residues of the enzyme required for binding of its substrate, deoxyhypusine-containing eIF5A.
O54853	KCNH6_RAT	Potassium voltage-gated channel subfamily H member 6	9390998	Identification of two nervous system-specific members of the erg potassium channel gene family.
Q9H6Q4	NARFL_HUMAN	Cytosolic Fe-S cluster assembly factor NARFL	16956324	IOP1, a novel hydrogenase-like protein that modulates hypoxia- inducible factor-1alpha activity.
Q12132	USV1_YEAST	Nutrient and stress factor 1	12740579	Module networks: identifying regulatory modules and their condition- specific regulators from gene expression data.
P48025	KSYK_MOUSE	Tyrosine-protein kinase SYK	19124738	RhoH plays critical roles in Fc epsilon RI-dependent signal transduction in mast cells.
O43143	DHX15_HUMAN	Putative pre-mRNA-splicing factor ATP-dependent RNA helicase DHX15	9388478	Cloning and characterization of a putative human RNA helicase gene of the DEAH-box protein family.
Q16610	ECM1_HUMAN	Extracellular matrix protein 1	16512877	Extracellular matrix protein 1 inhibits the activity of matrix metalloproteinase 9 through high-affinity protein/protein interactions.
Q94FY7	TOCC_ARATH	Tocopherol cyclase, chloroplastic	16461379	Protein profiling of plastoglobules in chloroplasts and chromoplasts. A surprising site for differential accumulation of metabolic enzymes.
Q92754	AP2C_HUMAN	Transcription factor AP-2 gamma	12072434	Transcription factor AP-2 interacts with the SUMO-conjugating enzyme UBC9 and is sumolated in vivo.
Q9QWH1	PHC2_MOUSE	Polyhomeotic-like protein 2	12034499	The mouse Edr2 (Mph2) gene has two forms of mRNA encoding 90- and 36- kDa polypeptides.
Q9UTA9	YL89_SCHPO	Uncharacterized methyltransferase C25B8.09	16823372	ORFeome cloning and global analysis of protein localization in the fission yeast Schizosaccharomyces pombe.
Q9BTM9	URM1_HUMAN	Ubiquitin-related modifier 1 homolog	19017811	A functional proteomics approach links the ubiquitin-related modifier Urm1 to a tRNA modification pathway.
P52074	GLCF_ECOLI	Glycolate oxidase iron-sulfur subunit	8606183	glc locus of Escherichia coli: characterization of genes encoding the subunits of glycolate oxidase and the glc regulator protein.
P46971	PMT4_YEAST	Dolichyl-phosphate-mannose--protein mannosyltransferase 4	8918452	The PMT gene family: protein O-glycosylation in Saccharomyces cerevisiae is vital.
P12004	PCNA_HUMAN	Proliferating cell nuclear antigen	15543136	The Williams syndrome transcription factor interacts with PCNA to target chromatin remodelling by ISWI to replication foci.
Q9SX99	OSB1_ARATH	Protein OSB1, mitochondrial	17189341	The plant-specific ssDNA binding protein OSB1 is involved in the stoichiometric transmission of mitochondrial DNA in Arabidopsis.
P36152	DRE2_YEAST	Fe-S cluster assembly protein DRE2	19194512	A newly identified essential complex, Dre2-Tah18, controls mitochondria integrity and cell death after oxidative stress in yeast.
P38785	GIC1_YEAST	GTPase-interacting component 1	9367980	Novel Cdc42-binding proteins Gic1 and Gic2 control cell polarity in yeast.
P41778	PBX1_MOUSE	Pre-B-cell leukemia transcription factor 1	9315626	Meis proteins are major in vivo DNA binding partners for wild-type but not chimeric Pbx proteins.
Q9P6R8	CWC24_SCHPO	Pre-mRNA-splicing factor cwc24	11884590	Proteomics analysis reveals stable multiprotein complexes in both fission and budding yeasts containing Myb-related Cdc5p/Cef1p, novel pre-mRNA splicing factors, and snRNAs.
P62882	GBB5_RAT	Guanine nucleotide-binding protein subunit beta-5	9622245	Distribution of heterotrimeric G-protein beta and gamma subunits in the rat brain.
Q92993	KAT5_HUMAN	Histone acetyltransferase KAT5	16387653	ING tumor suppressor proteins are critical regulators of chromatin acetylation required for genome expression and perpetuation.
Q8TCU6	PREX1_HUMAN	Phosphatidylinositol 3,4,5-trisphosphate-dependent Rac exchanger 1 protein	11955434	P-Rex1, a PtdIns(3,4,5)P3- and Gbetagamma-regulated guanine- nucleotide exchange factor for Rac.
Q9FRV1	CHIA_SECCE	Basic endochitinase A	11826968	Localization, accumulation, and antifungal activity of chitinases in rye (Secale cereale) seed.
Q9FRV4	NAC54_ARATH	Protein CUP-SHAPED COTYLEDON 1	9212461	Genes involved in organ separation in Arabidopsis: an analysis of the cup-shaped cotyledon mutant.
Q9UF02	CCG5_HUMAN	Voltage-dependent calcium channel gamma-5 subunit	10613843	Identification of three novel Ca(2+) channel gamma subunit genes reveals molecular diversification by tandem and chromosome duplication.
Q9XYF4	ICENC_DROME	Caspase Nc	10675329	The Drosophila caspase DRONC is regulated by DIAP1.
Q9UBY8	CLN8_HUMAN	Protein CLN8	10508524	The neuronal ceroid lipofuscinoses in human EPMR and mnd mutant mice are associated with mutations in CLN8.
Q12030	TAF10_YEAST	Transcription initiation factor TFIID subunit 10	12446794	The novel SLIK histone acetyltransferase complex functions in the yeast retrograde response pathway.
P51797	CLCN6_HUMAN	Chloride transport protein 6	9224655	Alternative splicing of ClC-6 (a member of the ClC chloride-channel family) transcripts generates three truncated isoforms one of which, ClC-6c, is kidney-specific.
P27658	CO8A1_HUMAN	Collagen alpha-1(VIII) chain	2029894	The complete primary structure of the human alpha 1 (VIII) chain and assignment of its gene (COL8A1) to chromosome 3.
Q8TDR0	MIPT3_HUMAN	TRAF3-interacting protein 1	10791955	MIP-T3, a novel protein linking tumor necrosis factor receptor- associated factor 3 to the microtubule network.
Q9Y672	ALG6_HUMAN	Dolichyl pyrophosphate Man9GlcNAc2 alpha-1,3-glucosyltransferase	11106564	Reduced heparan sulfate accumulation in enterocytes contributes to protein-losing enteropathy in a congenital disorder of glycosylation.
Q9USZ3	RUXE_SCHPO	Small nuclear ribonucleoprotein E	17264129	Proteomic analysis of the U1 snRNP of Schizosaccharomyces pombe reveals three essential organism-specific proteins.
Q9M268	NGA2_ARATH	B3 domain-containing transcription factor NGA2	16603651	Endogenous and synthetic microRNAs stimulate simultaneous, efficient, and localized regulation of multiple targets in diverse species.
P60983	GMFB_HUMAN	Glia maturation factor beta	7598724	Phorbol ester stimulates rapid intracellular phosphorylation of glia maturation factor.
O14777	NDC80_HUMAN	Kinetochore protein NDC80 homolog	16732327	Hec1 sequentially recruits Zwint-1 and ZW10 to kinetochores for faithful chromosome segregation and spindle checkpoint control.
P17839	AG_ARATH	Floral homeotic protein AGAMOUS	1973265	The protein encoded by the Arabidopsis homeotic gene agamous resembles transcription factors.
Q09892	HOG1_SCHPO	Mitogen-activated protein kinase sty1	12861001	Identification of cdc37 as a novel regulator of the stress-responsive mitogen-activated protein kinase.
Q91XT6	TAC2N_MOUSE	Tandem C2 domains nuclear protein	11526914	Tac2-N, an atypical C-type tandem C2 protein localized in the nucleus.
Q8T390	SH3G3_DROME	Endophilin-A	11955450	Endophilin mutations block clathrin-mediated endocytosis but not neurotransmitter release.
P62136	PP1A_HUMAN	Serine/threonine-protein phosphatase PP1-alpha catalytic subunit	8392016	Cloning and characterization of a human protein phosphatase 1- encoding cDNA.
P78859	ISA1_SCHPO	Iron-sulfur assembly protein 1	11941510	Iron-sulfur cluster biosynthesis: characterization of Schizosaccharomyces pombe Isa1.
Q8RX88	FACE1_ARATH	CAAX prenyl protease 1 homolog	12039957	The Arabidopsis AtSTE24 is a CAAX protease with broad substrate specificity.
O60341	KDM1A_HUMAN	Lysine-specific histone demethylase 1A	15620353	Histone demethylation mediated by the nuclear amine oxidase homolog LSD1.
P82999	GSTE1_PSEUO	Glutathione S-transferase	11900268	Occurence and properties of glutathione S-transferases in phenol- degrading Pseudomonas strains.
Q27J49	BNP_LACMU	Bradykinin-potentiating and C-type natriuretic peptides	15876444	Identification of novel bradykinin-potentiating peptides and C-type natriuretic peptide from Lachesis muta venom.
Q96KB5	TOPK_HUMAN	Lymphokine-activated killer T-cell-originated protein kinase	17482142	Attenuation of DNA damage checkpoint by PBK, a novel mitotic kinase, involves protein-protein interaction with tumor suppressor p53.
Q6VH22	IF172_MOUSE	Intraflagellar transport protein 172 homolog	16061793	Cilia and Hedgehog responsiveness in the mouse.
Q9QYL7	ABT1_MOUSE	Activator of basal transcription 1	10648625	A novel TATA-binding protein-binding protein, ABT1, activates basal transcription and has a yeast homolog that is essential for growth.
P16284	PECA1_HUMAN	Platelet endothelial cell adhesion molecule	19342684	A novel and critical role for tyrosine 663 in platelet endothelial cell adhesion molecule-1 trafficking and transendothelial migration.
Q8WVK7	SKA2_HUMAN	Spindle and kinetochore-associated protein 2	17093495	Timely anaphase onset requires a novel spindle and kinetochore complex comprising Ska1 and Ska2.
Q61107	GBP4_MOUSE	Guanylate-binding protein 4	9659399	Cloning, expression, and characterization of a novel guanylate- binding protein, GBP3 in murine erythroid progenitor cells.
P36022	DYHC_YEAST	Dynein heavy chain, cytoplasmic	15642746	The offloading model for dynein function: differential function of motor subunits.
O00716	E2F3_HUMAN	Transcription factor E2F3	8246996	The retinoblastoma protein binds to a family of E2F transcription factors.
P53104	ATG1_YEAST	Serine/threonine-protein kinase ATG1	12589048	Chemical genetic analysis of Apg1 reveals a non-kinase role in the induction of autophagy.
Q7Z7C8	TAF8_HUMAN	Transcription initiation factor TFIID subunit 8	14580349	The TBN protein, which is essential for early embryonic mouse development, is an inducible TAFII implicated in adipogenesis.
O60260	PRKN2_HUMAN	E3 ubiquitin-protein ligase parkin	10888878	Familial Parkinson disease gene product, parkin, is a ubiquitin- protein ligase.
O45952	CSC1_CAEEL	Chromosome segregation and cytokinesis defective protein 1	12707312	CSC-1: a subunit of the Aurora B kinase complex that binds to the survivin-like protein BIR-1 and the incenp-like protein ICP-1.
P34271	CUP4_CAEEL	Acetylcholine receptor-like protein cup-4	15936276	Endocytosis function of a ligand-gated ion channel homolog in Caenorhabditis elegans.
P24903	CP2F1_HUMAN	Cytochrome P450 2F1	1974816	The human CYP2F gene subfamily: identification of a cDNA encoding a new cytochrome P450, cDNA-directed expression, and chromosome mapping.
Q7TQ33	RGMB_MOUSE	RGM domain family member B	14749425	Repulsive guidance molecule (RGM) gene function is required for neural tube closure but not retinal topography in the mouse visual system.
P24468	COT2_HUMAN	COUP transcription factor 2	1899293	Regulation of the apolipoprotein AI gene by ARP-1, a novel member of the steroid receptor superfamily.
Q9UT10	YLW5_SCHPO	Uncharacterized GTP-binding protein P8A3.05	16823372	ORFeome cloning and global analysis of protein localization in the fission yeast Schizosaccharomyces pombe.
Q9LX66	HERK_ARATH	Receptor-like protein kinase HERK 1	17317660	Quantitative phosphoproteomics of early elicitor signaling in Arabidopsis.
P20081	FKBP_YEAST	FK506-binding protein 1	10049913	Hmo1p, a high mobility group 1/2 homolog, genetically and physically interacts with the yeast FKBP12 prolyl isomerase.
P29478	SEC65_YEAST	Signal recognition particle subunit SEC65	1313948	The S. cerevisiae SEC65 gene encodes a component of yeast signal recognition particle with homology to human SRP19.
Q9Z330	DNMT1_RAT	DNA (cytosine-5)-methyltransferase 1	8667030	Molecular cloning and characterization of annexin V-binding proteins with highly hydrophilic peptide structure.
Q8VYR7	BOR1_ARATH	Boron transporter 1	16103374	Endocytosis and degradation of BOR1, a boron transporter of Arabidopsis thaliana, regulated by boron availability.
O13370	DED1_SCHPO	ATP-dependent RNA helicase ded1	9832516	Suppressors of cdc25p overexpression identify two pathways that influence the G2/M checkpoint in fission yeast.
P39905	GDNF_HUMAN	Glial cell line-derived neurotrophic factor	9811930	Analysis of the human GDNF gene reveals an inducible promoter, three exons, a triplet repeat within the 3'-UTR and alternative splice products.
P20095	PRP2_YEAST	Pre-mRNA-splicing factor ATP-dependent RNA helicase-like protein PRP2	2251118	Interactions of PRP2 protein with pre-mRNA splicing complexes in Saccharomyces cerevisiae.
O13754	CNS1_SCHPO	Hsp70/Hsp90 co-chaperone cns1	16823372	ORFeome cloning and global analysis of protein localization in the fission yeast Schizosaccharomyces pombe.
Q9XGN1	TTG1_ARATH	Protein TRANSPARENT TESTA GLABRA 1	14561633	A contradictory GLABRA3 allele helps define gene interactions controlling trichome development in Arabidopsis.
Q15075	EEA1_HUMAN	Early endosome antigen 1	11870209	The small GTPase Rab22 interacts with EEA1 and controls endosomal membrane trafficking.
O43011	SYH_SCHPO	Histidyl-tRNA synthetase	16823372	ORFeome cloning and global analysis of protein localization in the fission yeast Schizosaccharomyces pombe.
Q9U6L5	PEB1_DROME	Ejaculatory bulb-specific protein 1	11267893	Identification and characterization of the major Drosophila melanogaster mating plug protein.
Q09146	HBA1_SCHPO	Brefeldin A resistance protein	8621569	Characterization of a nuclear protein conferring brefeldin A resistance in Schizosaccharomyces pombe.
P97849	S27A1_RAT	Long-chain fatty acid transport protein 1	9375787	Molecular cloning of fatty acid-transport protein cDNA from rat.
O81283	TC159_ARATH	Translocase of chloroplast 159, chloroplastic	12938931	Proteomic study of the Arabidopsis thaliana chloroplastic envelope membrane utilizing alternatives to traditional two-dimensional electrophoresis.
Q8TGM6	TAR1_YEAST	Protein TAR1	12414727	A novel mitochondrial protein, Tar1p, is encoded on the antisense strand of the nuclear 25S rDNA.
Q9UPN3	MACF1_HUMAN	Microtubule-actin cross-linking factor 1, isoforms 1/2/3/5	10529403	Molecular cloning of macrophin, a human homologue of Drosophila kakapo with a close structural similarity to plectin and dystrophin.
Q5SMG8	MGTE_THET8	Magnesium transporter mgtE	17700703	Crystal structure of the MgtE Mg(2+) transporter.
P00813	ADA_HUMAN	Adenosine deaminase	8101391	Direct association of adenosine deaminase with a T cell activation antigen, CD26.
Q80W66	HS3S2_RAT	Heparan sulfate glucosamine 3-O-sulfotransferase 2	12601002	Diurnal pineal 3-O-sulphotransferase 2 expression controlled by beta- adrenergic repression.
P17488	HM13_CAEEL	Homeobox protein ceh-13	10068646	Anterior organization of the Caenorhabditis elegans embryo by the labial-like Hox gene ceh-13.
O43653	PSCA_HUMAN	Prostate stem cell antigen	9465086	Prostate stem cell antigen: a cell surface marker overexpressed in prostate cancer.
P00480	OTC_HUMAN	Ornithine carbamoyltransferase, mitochondrial	6372096	Structure and expression of a complementary DNA for the nuclear coded precursor of human mitochondrial ornithine transcarbamylase.
Q03100	CYAA_DICDI	Adenylate cyclase, aggregation specific	16267269	Phosphoinositide 3-kinase activity controls the chemoattractant- mediated activation and adaptation of adenylyl cyclase.
P35570	IRS1_RAT	Insulin receptor substrate 1	8491186	The SH2/SH3 domain-containing protein GRB2 interacts with tyrosine- phosphorylated IRS1 and Shc: implications for insulin control of ras signalling.
P10916	MLRV_HUMAN	Myosin regulatory light chain 2, ventricular/cardiac muscle isoform	8673105	Mutations in either the essential or regulatory light chains of myosin are associated with a rare myopathy in human heart and skeletal muscle.
Q64573	EST4_RAT	Liver carboxylesterase 4	7961958	Rat kidney carboxylesterase. Cloning, sequencing, cellular localization, and relationship to rat liver hydrolase.
P32335	MSS51_YEAST	Protein MSS51, mitochondrial	14562095	Global analysis of protein localization in budding yeast.
P09884	DPOLA_HUMAN	DNA polymerase alpha catalytic subunit	3359994	Human DNA polymerase alpha gene expression is cell proliferation dependent and its primary structure is similar to both prokaryotic and eukaryotic replicative DNA polymerases.
O14187	SPP42_SCHPO	Pre-mRNA-splicing factor spp42	16133344	Multiple genetic and biochemical interactions of Brr2, Prp8, Prp31, Prp1 and Prp4 kinase suggest a function in the control of the activation of spliceosomes in Schizosaccharomyces pombe.
Q96BT7	ALKB8_HUMAN	Alkylated DNA repair protein alkB homolog 8	20308323	Human AlkB homolog ABH8 is a tRNA methyltransferase required for wobble uridine modification and DNA damage survival.
Q27954	COPA_BOVIN	Coatomer subunit alpha	8858162	Architecture of coatomer: molecular characterization of delta-COP and protein interactions within the complex.
Q9V464	ASF1_DROME	Histone chaperone asf1	11533245	Interaction between the Drosophila CAF-1 and ASF1 chromatin assembly factors.
Q96WW2	MUG93_SCHPO	Meiotically up-regulated gene 93 protein	16823372	ORFeome cloning and global analysis of protein localization in the fission yeast Schizosaccharomyces pombe.
P04433	KV309_HUMAN	Ig kappa chain V-III region VG	6440122	Immunoglobulin genes of different subgroups are interdigitated within the VK locus.
O74857	RPC4_SCHPO	DNA-directed RNA polymerase III subunit rpc4	16823372	ORFeome cloning and global analysis of protein localization in the fission yeast Schizosaccharomyces pombe.
P11655	SEC12_YEAST	Guanine nucleotide-exchange factor SEC12	8583945	Expression, purification, and assay of Sec12p: a Sar1p-specific GDP dissociation stimulator.
P35558	PCKGC_HUMAN	Phosphoenolpyruvate carboxykinase, cytosolic [GTP]	11851336	Crystal structure of human cytosolic phosphoenolpyruvate carboxykinase reveals a new GTP-binding site.
Q8WYB5	MYST4_HUMAN	Histone acetyltransferase MYST4	11965546	MOZ and MORF histone acetyltransferases interact with the Runt-domain transcription factor Runx2.
Q10168	NSP1_SCHPO	Nucleoporin nsp1	16823372	ORFeome cloning and global analysis of protein localization in the fission yeast Schizosaccharomyces pombe.
Q8IZE3	PACE1_HUMAN	Protein-associating with the carboxyl-terminal domain of ezrin	12651155	PACE-1, a novel protein that interacts with the C-terminal domain of ezrin.
Q12913	PTPRJ_HUMAN	Receptor-type tyrosine-protein phosphatase eta	7937872	Expression of DEP-1, a receptor-like protein-tyrosine-phosphatase, is enhanced with increasing cell density.
P48200	IREB2_HUMAN	Iron-responsive element-binding protein 2	19762596	Control of iron homeostasis by an iron-regulated ubiquitin ligase.
Q9P2Y4	ZN219_HUMAN	Zinc finger protein 219	10819330	Isolation and characterization of a novel zinc finger gene, ZNF219, and mapping to the human chromosome 14q11 region.
P32238	CCKAR_HUMAN	Cholecystokinin receptor type A	8503909	Molecular cloning and functional expression of the human gallbladder cholecystokinin A receptor.
P05230	FGF1_HUMAN	Heparin-binding growth factor 1	10618369	Structural interactions of fibroblast growth factor receptor with its ligands.
Q00218	AROG_ARATH	Phospho-2-dehydro-3-deoxyheptonate aldolase 2, chloroplastic	1681544	Differential induction of 3-deoxy-D-arabino-heptulosonate 7-phosphate synthase genes in Arabidopsis thaliana by wounding and pathogenic attack.
P40460	NDC80_YEAST	Kinetochore protein NDC80	9585415	Analysis of the Saccharomyces spindle pole by matrix-assisted laser desorption/ionization (MALDI) mass spectrometry.
P43246	MSH2_HUMAN	DNA mismatch repair protein Msh2	14657349	MSH2 and ATR form a signaling module and regulate two branches of the damage response to DNA methylation.
P21581	SCF_RAT	Kit ligand	2208279	Primary structure and functional expression of rat and human stem cell factor DNAs.
P0C7L2	PAAJ_ECOLI	Beta-ketoadipyl-CoA thiolase	17259607	Characterization of the last step of the aerobic phenylacetic acid degradation pathway.
Q8AY29	CEGTA_XENLA	Ceramide glucosyltransferase-A	18095347	Cloning and functional characterization of two key enzymes of glycosphingolipid biosynthesis in the amphibian Xenopus laevis.
O94561	PRX_SCHPO	Peroxiredoxin C1773.02c	16823372	ORFeome cloning and global analysis of protein localization in the fission yeast Schizosaccharomyces pombe.
O94769	ECM2_HUMAN	Extracellular matrix protein 2	9790758	Identification of a novel gene (ECM2) encoding a putative extracellular matrix protein expressed predominantly in adipose and female-specific tissues and its chromosomal localization to 9q22.3.
P34239	LST4_YEAST	Protein LST4	9409822	Control of amino acid permease sorting in the late secretory pathway of Saccharomyces cerevisiae by SEC13, LST4, LST7 and LST8.
Q16676	FOXD1_HUMAN	Forkhead box protein D1	8702877	Characterization of the human forkhead gene FREAC-4. Evidence for regulation by Wilms' tumor suppressor gene (WT-1) and p53.
Q99393	IZH4_YEAST	ADIPOR-like receptor IZH4	15060275	Metalloregulation of yeast membrane steroid receptor homologs.
P05177	CP1A2_HUMAN	Cytochrome P450 1A2	17311915	Adaptations for the oxidation of polycyclic aromatic hydrocarbons exhibited by the structure of human P450 1A2.
P43573	BUD27_YEAST	Bud site selection protein 27	14562095	Global analysis of protein localization in budding yeast.
P33643	RLUD_ECOLI	Ribosomal large subunit pseudouridine synthase D	9814761	A pseudouridine synthase required for the formation of two universally conserved pseudouridines in ribosomal RNA is essential for normal growth of Escherichia coli.
Q95017	UBC9_CAEEL	SUMO-conjugating enzyme UBC9	15107848	SUMO modification is required for in vivo Hox gene regulation by the Caenorhabditis elegans Polycomb group protein SOP-2.
A2A935	PRD16_MOUSE	PR domain zinc finger protein 16	17618855	Transcriptional control of brown fat determination by PRDM16.
Q14439	GP176_HUMAN	Probable G-protein coupled receptor 176	7893747	cDNA cloning of a putative G protein-coupled receptor from brain.
O94903	PROSC_HUMAN	Proline synthase co-transcribed bacterial homolog protein	10496079	Cloning and characterization of human and mouse PROSC (proline synthetase co-transcribed) genes.
Q7T019	DZIP1_DANRE	Zinc finger protein Dzip1	15115751	The zebrafish iguana locus encodes Dzip1, a novel zinc-finger protein required for proper regulation of Hedgehog signaling.
O13746	YDRI_SCHPO	Uncharacterized protein C16E8.18	16823372	ORFeome cloning and global analysis of protein localization in the fission yeast Schizosaccharomyces pombe.
Q9NSN8	SNTG1_HUMAN	Gamma-1-syntrophin	10747910	Gamma1- and gamma2-syntrophins, two novel dystrophin-binding proteins localized in neuronal cells.
Q92540	SMG7_HUMAN	Protein SMG7	15721257	SMG7 is a 14-3-3-like adaptor in the nonsense-mediated mRNA decay pathway.
P32643	TMT1_YEAST	Trans-aconitate 3-methyltransferase	11695919	Identification of the gene and characterization of the activity of the trans-aconitate methyltransferase from Saccharomyces cerevisiae.
Q9LDC0	FKB42_ARATH	42 kDa peptidyl-prolyl isomerase	12410806	Characterization of Arabidopsis thaliana AtFKBP42 that is membrane- bound and interacts with Hsp90.
P33176	KINH_HUMAN	Kinesin-1 heavy chain	8606779	Crystal structure of the kinesin motor domain reveals a structural similarity to myosin.
Q13129	RLF_HUMAN	Zinc finger protein Rlf	8545128	The rearranged L-myc fusion gene (RLF) encodes a Zn-15 related zinc finger protein.
B2ZZS9	WDR55_ORYLA	WD repeat-containing protein 55	18769712	WDR55 is a nucleolar modulator of ribosomal RNA synthesis, cell cycle progression, and teleost organ development.
Q9NV58	RN19A_HUMAN	E3 ubiquitin-protein ligase RNF19A	10976766	A set of proteins interacting with transcription factor Sp1 identified in a two-hybrid screening.
P33400	PACC_YEAST	pH-response transcription factor pacC/RIM101	8367297	Molecular characterization of the yeast meiotic regulatory gene RIM1.
Q9R1X4	TIM_MOUSE	Protein timeless homolog	9856465	Mammalian circadian autoregulatory loop: a timeless ortholog and mPer1 interact and negatively regulate CLOCK-BMAL1-induced transcription.
P97541	HSPB6_RAT	Heat shock protein beta-6	19646995	Crystal structures of alpha-crystallin domain dimers of alphaB- crystallin and Hsp20.
P54577	SYYC_HUMAN	Tyrosyl-tRNA synthetase, cytoplasmic	9162081	Human tyrosyl-tRNA synthetase shares amino acid sequence homology with a putative cytokine.
Q61086	FZD3_MOUSE	Frizzled-3	11407985	Characterization of mouse frizzled-3 expression in hair follicle development and identification of the human homolog in keratinocytes.
P10107	ANXA1_MOUSE	Annexin A1	14506282	Dysferlin interacts with annexins A1 and A2 and mediates sarcolemmal wound-healing.
O13765	DBR1_SCHPO	Lariat debranching enzyme	9001235	Severe growth defect in a Schizosaccharomyces pombe mutant defective in intron lariat degradation.
Q9LE82	RAGP1_ARATH	RAN GTPase-activating protein 1	17600715	Anchorage of plant RanGAP to the nuclear envelope involves novel nuclear-pore-associated proteins.
P13796	PLSL_HUMAN	Plastin-2	2111166	Characterization of interleukin 2 stimulated 65-kilodalton phosphoprotein in human T cells.
Q9UQ84	EXO1_HUMAN	Exonuclease 1	10856833	Identification of factors interacting with hMSH2 in the fetal liver utilizing the yeast two-hybrid system. In vivo interaction through the C-terminal domains of hEXO1 and hMSH2 and comparative expression analysis.
Q20347	MKK4_CAEEL	MAP kinase kinase mkk-4	15707898	Regulation of a DLK-1 and p38 MAP kinase pathway by the ubiquitin ligase RPM-1 is required for presynaptic development.
P0ACI6	ASNC_ECOLI	Regulatory protein AsnC	2864330	AsnC: an autogenously regulated activator of asparagine synthetase A transcription in Escherichia coli.
Q8NHM4	TRY6_HUMAN	Putative trypsin-6	15313892	S100 family members and trypsinogens are predictors of distant metastasis and survival in early-stage non-small cell lung cancer.
P53762	ARNT_MOUSE	Aryl hydrocarbon receptor nuclear translocator	11025203	Isolation and characterization of AINT: a novel ARNT interacting protein expressed during murine embryonic development.
Q92903	CDS1_HUMAN	Phosphatidate cytidylyltransferase 1	8863531	Cloning of CDP-diacylglycerol synthase from a human neuronal cell line.
P04629	NTRK1_HUMAN	High affinity nerve growth factor receptor	9290260	Structure and organization of the human TRKA gene encoding a high affinity receptor for nerve growth factor.
P01148	GON1_HUMAN	Progonadoliberin-1	2867548	Isolation of the gene and hypothalamic cDNA for the common precursor of gonadotropin-releasing hormone and prolactin release-inhibiting factor in human and rat.
O13529	ECM12_YEAST	Protein ECM12	9335584	Large scale identification of genes involved in cell surface biosynthesis and architecture in Saccharomyces cerevisiae.
Q8WW12	PCNP_HUMAN	PEST proteolytic signal-containing nuclear protein	14741369	NIRF is a ubiquitin ligase that is capable of ubiquitinating PCNP, a PEST-containing nuclear protein.
B9V5F5	CE63A_XENLA	Centrosomal protein of 63 kDa-A	19182792	An ATM- and ATR-dependent checkpoint inactivates spindle assembly by targeting CEP63.
P60174	TPIS_HUMAN	Triosephosphate isomerase	2579079	Human triosephosphate isomerase cDNA and protein structure. Studies of triosephosphate isomerase deficiency in man.
P01123	YPT1_YEAST	GTP-binding protein YPT1	11943201	Identification of the novel proteins Yip4p and Yip5p as Rab GTPase interacting factors.
P46013	KI67_HUMAN	Antigen KI-67	8227122	The cell proliferation-associated antigen of antibody Ki-67: a very large, ubiquitous nuclear protein with numerous repeated elements, representing a new kind of cell cycle-maintaining proteins.
Q9WUN2	TBK1_MOUSE	Serine/threonine-protein kinase TBK1	15661922	Immune activation of type I IFNs by Listeria monocytogenes occurs independently of TLR4, TLR2, and receptor interacting protein 2 but involves TNFR-associated NF kappa B kinase-binding kinase 1.
Q96GD4	AURKB_HUMAN	Serine/threonine-protein kinase 12	12689593	Phosphorylation by aurora B converts MgcRacGAP to a RhoGAP during cytokinesis.
Q03162	MUB1_YEAST	MYND-type zinc finger protein MUB1	18070918	Genome-wide analysis identifies MYND-domain protein Mub1 as an essential factor for Rpn4 ubiquitylation.
P23443	KS6B1_HUMAN	Ribosomal protein S6 kinase beta-1	1922062	Cloning and expression of two human p70 S6 kinase polypeptides differing only at their amino termini.
P08195	4F2_HUMAN	4F2 cell-surface antigen heavy chain	3476959	Molecular cloning of complementary DNAs encoding the heavy chain of the human 4F2 cell-surface antigen: a type II membrane glycoprotein involved in normal and neoplastic cell growth.
Q9Z1Y0	RHOV_RAT	Rho-related GTP-binding protein RhoV	9778532	Chp, a homologue of the GTPase Cdc42Hs, activates the JNK pathway and is implicated in reorganizing the actin cytoskeleton.
Q04748	SOV1_YEAST	Protein SOV1, mitochondrial	14576278	The proteome of Saccharomyces cerevisiae mitochondria.
Q8TCJ2	STT3B_HUMAN	Dolichyl-diphosphooligosaccharide--protein glycosyltransferase subunit STT3B	12887896	Oligosaccharyltransferase isoforms that contain different catalytic STT3 subunits have distinct enzymatic properties.
Q7Z628	ARHG8_HUMAN	Neuroepithelial cell-transforming gene 1 protein	8649828	Isolation of a novel oncogene, NET1, from neuroepithelioma cells by expression cDNA cloning.
O70220	FOXQ1_MOUSE	Forkhead box protein Q1	11309849	The winged helix/forkhead transcription factor Foxq1 regulates differentiation of hair in satin mice.
P52569	CTR2_HUMAN	Low affinity cationic amino acid transporter 2	8954799	Molecular cloning, tissue distribution, and chromosomal localization of human cationic amino acid transporter 2 (HCAT2).
Q12033	PALA_YEAST	pH-response regulator protein palA/RIM20	14562095	Global analysis of protein localization in budding yeast.
Q99784	NOE1_HUMAN	Noelin	9039501	Identification and cloning of neuroblastoma-specific and nerve tissue-specific genes through compiled expression profiles.
P0ACY1	YDJA_ECOLI	Putative NAD(P)H nitroreductase ydjA	18241886	Crystal structure of a minimal nitroreductase, ydjA, from Escherichia coli K12 with and without FMN cofactor.
Q8IUH5	ZDH17_HUMAN	Palmitoyltransferase ZDHHC17	15603740	Huntingtin-interacting protein HIP14 is a palmitoyl transferase involved in palmitoylation and trafficking of multiple neuronal proteins.
Q9Z1N4	BPNT1_RAT	3'(2'),5'-bisphosphate nucleotidase 1	10347153	A novel mammalian lithium-sensitive enzyme with a dual enzymatic activity, 3'-phosphoadenosine 5'-phosphate phosphatase and inositol- polyphosphate 1-phosphatase.
Q95PZ0	CSN6_CAEEL	COP9 signalosome complex subunit 6	12781129	Neddylation and deneddylation of CUL-3 is required to target MEI- 1/katanin for degradation at the meiosis-to-mitosis transition in C. elegans.
Q96GN5	CDA7L_HUMAN	Cell division cycle-associated 7-like protein	15994933	Identification of a novel c-Myc protein interactor, JPO2, with transforming activity in medulloblastoma cells.
O14777	NDC80_HUMAN	Kinetochore protein NDC80 homolog	15961401	Architecture of the human Ndc80-Hec1 complex, a critical constituent of the outer kinetochore.
P48000	KNAT3_ARATH	Homeobox protein knotted-1-like 3	9161040	Localization of expression of KNAT3, a class 2 knotted1-like gene.
P40857	PHS1_YEAST	3-hydroxyacyl-CoA dehydratase PHS1	18272525	Membrane topology and essential amino acid residues of Phs1, a 3- hydroxyacyl-CoA dehydratase involved in very long-chain fatty acid elongation.
P39987	HSP7E_YEAST	Heat shock protein SSC3, mitochondrial	11150530	Ecm10, a novel hsp70 homolog in the mitochondrial matrix of the yeast Saccharomyces cerevisiae.
Q9UK80	UBP21_HUMAN	Ubiquitin carboxyl-terminal hydrolase 21	10786635	Sequencing, tissue distribution and chromosomal assignment of a novel ubiquitin-specific protease USP23.
Q54NP6	SNAA_DICDI	Alpha-soluble NSF attachment protein	10727946	Functional and molecular identification of novel members of the ubiquitous membrane fusion proteins alpha- and gamma-SNAP (soluble N- ethylmaleimide-sensitive factor-attachment proteins) families in Dictyostelium discoideum.
Q8K385	FRRS1_MOUSE	Ferric-chelate reductase 1	14499595	Stromal cell-derived receptor 2 and cytochrome b561 are functional ferric reductases.
Q38859	RPB11_ARATH	DNA-directed RNA polymerase II subunit RPB11	8617787	Association between 36- and 13.6-kDa alpha-like subunits of Arabidopsis thaliana RNA polymerase II.
Q6RYS9	DOPR3_CAEEL	Dopamine receptor 3	15378064	Mechanism of extrasynaptic dopamine signaling in Caenorhabditis elegans.
O60841	IF2P_HUMAN	Eukaryotic translation initiation factor 5B	10432305	Cloning and characterization of hIF2, a human homologue of bacterial translation initiation factor 2 and its interaction with HIV-1 matrix.
Q9Y7U7	SND1_SCHPO	Staphylococcal nuclease domain-containing protein 1	16823372	ORFeome cloning and global analysis of protein localization in the fission yeast Schizosaccharomyces pombe.
Q8WXI4	ACO11_HUMAN	Acyl-coenzyme A thioesterase 11	11696000	BFIT, a unique acyl-CoA thioesterase induced in thermogenic brown adipose tissue: cloning, organization of the human gene and assessment of a potential link to obesity.
P53692	SMC6_SCHPO	Structural maintenance of chromosomes protein 6	15331764	Nse1, Nse2, and a novel subunit of the Smc5-Smc6 complex, Nse3, play a crucial role in meiosis.
Q13895	BYST_HUMAN	Bystin	9560222	A cytoplasmic protein, bystin, interacts with trophinin, tastin, and cytokeratin and may be involved in trophinin-mediated cell adhesion between trophoblast and endometrial epithelial cells.
Q8TAT5	NEIL3_HUMAN	Endonuclease 8-like 3	19170771	Human Nei-like protein NEIL3 has AP lyase activity specific for single-stranded DNA and confers oxidative stress resistance in Escherichia coli mutant.
O74969	GHT2_SCHPO	High-affinity glucose transporter ght2	10735857	Multiple hexose transporters of Schizosaccharomyces pombe.
Q9UUQ6	LCPS_RHIRA	Bifunctional enzyme CarRP	10951210	A bifunctional enzyme with lycopene cyclase and phytoene synthase activities is encoded by the carRP gene of Mucor circinelloides.
Q9P0K8	FOXJ2_HUMAN	Forkhead box protein J2	10777590	FHX, a novel fork head factor with a dual DNA binding specificity.
Q922I5	FOXI1_MOUSE	Forkhead box protein I1	12642503	Lack of pendrin expression leads to deafness and expansion of the endolymphatic compartment in inner ears of Foxi1 null mutant mice.
P08254	MMP3_HUMAN	Stromelysin-1	3360803	The complete primary structure of human matrix metalloproteinase-3. Identity with stromelysin.
Q07457	BRE1_YEAST	E3 ubiquitin-protein ligase BRE1	15632065	Histone H2B ubiquitylation is associated with elongating RNA polymerase II.
P05928	VPR_HV1BR	Protein Vpr	10620603	The HIV-1 viral protein R induces apoptosis via a direct effect on the mitochondrial permeability transition pore.
P60756	MDGA2_RAT	MAM domain-containing glycosylphosphatidylinositol anchor protein 2	15019943	Identification and characterization of two novel brain-derived immunoglobulin superfamily members with a unique structural organization.
D3YN49	GEMC1_XENLA	Geminin coiled-coil domain-containing protein 1	20383140	GEMC1 is a TopBP1-interacting protein required for chromosomal DNA replication.
Q9UJW2	TINAG_HUMAN	Tubulointerstitial nephritis antigen	8770961	Receptors in proximal tubular epithelial cells for tubulointerstitial nephritis antigen.
P35134	UBC11_ARATH	Ubiquitin-conjugating enzyme E2 11	16339806	Genome analysis and functional characterization of the E2 and RING- type E3 ligase ubiquitination enzymes of Arabidopsis.
P20783	NTF3_HUMAN	Neurotrophin-3	7703225	Structure of the brain-derived neurotrophic factor/neurotrophin 3 heterodimer.
P14126	RL3_YEAST	60S ribosomal protein L3	9559554	The list of cytoplasmic ribosomal proteins of Saccharomyces cerevisiae.
Q941R4	GONS1_ARATH	GDP-mannose transporter	11595802	Identification and characterization of GONST1, a Golgi-localized GDP- mannose transporter in Arabidopsis.
P48961	CCND3_RAT	G1/S-specific cyclin-D3	7926809	Induction of D2 and D3 cyclin-encoding genes during promotion of the G1/S transition by prolactin in rat Nb2 cells.
Q86VB7	C163A_HUMAN	Scavenger receptor cysteine-rich type 1 protein M130	8370408	A new macrophage differentiation antigen which is a member of the scavenger receptor superfamily.
Q9DCP2	S38A3_MOUSE	Sodium-coupled neutral amino acid transporter 3	10716701	Identification and characterization of an amino acid transporter expressed differentially in liver.
A3KGV1	ODFP2_MOUSE	Outer dense fiber protein 2	9740324	Mouse Odf2 cDNAs consist of evolutionary conserved as well as highly variable sequences and encode outer dense fiber proteins of the sperm tail.
Q8LD49	TRXX_ARATH	Thioredoxin X, chloroplastic	19259774	A novel extended family of stromal thioredoxins.
P17050	NAGAB_HUMAN	Alpha-N-acetylgalactosaminidase	2174888	Human alpha-N-acetylgalactosaminidase-molecular cloning, nucleotide sequence, and expression of a full-length cDNA. Homology with human alpha-galactosidase A suggests evolution from a common ancestral gene.
Q16595	FRDA_HUMAN	Frataxin, mitochondrial	17468497	In vivo maturation of human frataxin.
P29353	SHC1_HUMAN	SHC-transforming protein 1	19172738	Phosphorylation-dependent binding of 14-3-3 terminates signalling by the Gab2 docking protein.
Q9WVL5	MORC1_MOUSE	MORC family CW-type zinc finger protein 1	10369865	New gene family defined by MORC, a nuclear protein required for mouse spermatogenesis.
Q9P3U4	YKX2_SCHPO	Uncharacterized RING finger protein C328.02	16823372	ORFeome cloning and global analysis of protein localization in the fission yeast Schizosaccharomyces pombe.
Q61759	K1B21_MOUSE	Kallikrein 1-related peptidase b21	11606460	Mouse testicular Leydig cells express Klk21, a tissue kallikrein that cleaves fibronectin and IGF-binding protein-3.
Q9P7W5	RIO2_SCHPO	Serine/threonine-protein kinase rio2	16823372	ORFeome cloning and global analysis of protein localization in the fission yeast Schizosaccharomyces pombe.
P55042	RAD_HUMAN	GTP-binding protein RAD	18056528	Rad GTPase deficiency leads to cardiac hypertrophy.
P35439	NMDZ1_RAT	Glutamate [NMDA] receptor subunit zeta-1	16495444	A novel family of adhesion-like molecules that interacts with the NMDA receptor.
Q9JJ25	MEFV_RAT	Pyrin	10818206	Isolation, genomic organization, and expression analysis of the mouse and rat homologs of MEFV, the gene for familial Mediterranean fever.
Q05027	TAF9_YEAST	Transcription initiation factor TFIID subunit 9	10788514	Identification of two novel TAF subunits of the yeast Saccharomyces cerevisiae TFIID complex.
Q9UGP8	SEC63_HUMAN	Translocation protein SEC63 homolog	10799540	Mammalian Sec61 is associated with Sec62 and Sec63.
O22043	GGPP6_ARATH	Geranylgeranyl pyrophosphate synthase 6, mitochondrial	10759500	Five geranylgeranyl diphosphate synthases expressed in different organs are localized into three subcellular compartments in Arabidopsis.
Q04412	AGE1_YEAST	ADP-ribosylation factor GTPase-activating protein effector protein 1	14562095	Global analysis of protein localization in budding yeast.
Q06327	LOX1_ARATH	Lipoxygenase 1	7506426	An Arabidopsis thaliana lipoxygenase gene can be induced by pathogens, abscisic acid, and methyl jasmonate.
P33893	GATB_YEAST	Glutamyl-tRNA(Gln) amidotransferase subunit B, mitochondrial	8082172	PET112, a Saccharomyces cerevisiae nuclear gene required to maintain rho+ mitochondrial DNA.
O17403	CPSF2_CAEEL	Probable cleavage and polyadenylation specificity factor subunit 2	15790806	Functional genomic analysis of RNA interference in C. elegans.
P25847	MSH2_YEAST	DNA mismatch repair protein MSH2	9819445	Saccharomyces cerevisiae Msh2p and Msh6p ATPase activities are both required during mismatch repair.
P84387	XT1_XENTR	Antimicrobial peptide 1	11738090	Antimicrobial peptides isolated from skin secretions of the diploid frog, Xenopus tropicalis (Pipidae).
P30099	C11B2_RAT	Cytochrome P450 11B2, mitochondrial	8333830	Cloning and expression of a rat cytochrome P-450 11 beta- hydroxylase/aldosterone synthase (CYP11B2) cDNA variant.
P08937	OBP_RAT	Odorant-binding protein	3388043	Molecular cloning of odorant-binding protein: member of a ligand carrier family.
Q04080	GPI17_YEAST	GPI transamidase component GPI17	11483512	PIG-S and PIG-T, essential for GPI anchor attachment to proteins, form a complex with GAA1 and GPI8.
Q804H7	BI52B_XENLA	Baculoviral IAP repeat-containing protein 5.2-B	12535669	Molecular cloning and characterization of a novel inhibitor of apoptosis protein from Xenopus laevis.
Q12089	AEP3_YEAST	ATPase expression protein 3	14742425	Aep3p stabilizes the mitochondrial bicistronic mRNA encoding subunits 6 and 8 of the H+-translocating ATP synthase of Saccharomyces cerevisiae.
P31317	OTC_SCHPO	Ornithine carbamoyltransferase, mitochondrial	1313366	Cloning and sequencing of arg3 and arg11 genes of Schizosaccharomyces pombe on a 10-kb DNA fragment. Heterologous expression and mitochondrial targeting of their translation products.
P28370	SMCA1_HUMAN	Probable global transcription activator SNF2L1	1408766	Cloning of human and bovine homologs of SNF2/SWI2: a global activator of transcription in yeast S. cerevisiae.
P24886	NU4LM_CAEEL	NADH-ubiquinone oxidoreductase chain 4L	1551572	The mitochondrial genomes of two nematodes, Caenorhabditis elegans and Ascaris suum.
Q9Y7U4	NSE3_SCHPO	Non-structural maintenance of chromosome element 3	15601840	Composition and architecture of the Schizosaccharomyces pombe Rad18 (Smc5-6) complex.
P54783	ALO_YEAST	D-arabinono-1,4-lactone oxidase	10094636	D-erythroascorbic acid is an important antioxidant molecule in Saccharomyces cerevisiae.
P41831	KPR1_SCHPO	Ribose-phosphate pyrophosphokinase 1	16823372	ORFeome cloning and global analysis of protein localization in the fission yeast Schizosaccharomyces pombe.
Q12461	PTPA2_YEAST	Serine/threonine-protein phosphatase 2A activator 2	16380387	The protein phosphatase 2A phosphatase activator is a novel peptidyl- prolyl cis/trans-isomerase.
P38993	FET3_YEAST	Iron transport multicopper oxidase FET3	8293473	The FET3 gene of S. cerevisiae encodes a multicopper oxidase required for ferrous iron uptake.
P39404	BGLJ_ECOLI	Transcriptional activator protein BglJ	8725214	A mutation in a new gene, bglJ, activates the bgl operon in Escherichia coli K-12.
Q06324	MMR1_YEAST	Mitochondrial MYO2 receptor-related protein 1	13679573	Widespread cytoplasmic mRNA transport in yeast: identification of 22 bud-localized transcripts using DNA microarray analysis.
O14201	MUG86_SCHPO	Meiotically up-regulated gene 86 protein	16823372	ORFeome cloning and global analysis of protein localization in the fission yeast Schizosaccharomyces pombe.
Q6DGD3	SV91A_DANRE	Histone-lysine N-methyltransferase SUV39H1-A	16980612	Zebra fish Dnmt1 and Suv39h1 regulate organ-specific terminal differentiation during development.
Q03713	AIM31_YEAST	Altered inheritance of mitochondria protein 31, mitochondrial	14562095	Global analysis of protein localization in budding yeast.
Q12009	TRMB_YEAST	tRNA (guanine-N(7)-)-methyltransferase	14562095	Global analysis of protein localization in budding yeast.
Q08012	DRK_DROME	Protein enhancer of sevenless 2B	12128212	SH3 domain-mediated binding of the Drk protein to Dos is an important step in signaling of Drosophila receptor tyrosine kinases.
Q9VT52	INSL3_DROME	Probable insulin-like peptide 3	11250149	An evolutionarily conserved function of the Drosophila insulin receptor and insulin-like peptides in growth control.
O14641	DVL2_HUMAN	Segment polarity protein dishevelled homolog DVL-2	9192851	Human dishevelled genes constitute a DHR-containing multigene family.
P09758	TACD2_HUMAN	Tumor-associated calcium signal transducer 2	8382772	Retroposition in a family of carcinoma-associated antigen genes.
Q54PV8	IPYR_DICDI	Inorganic pyrophosphatase	16926386	Proteomics fingerprinting of phagosome maturation and evidence for the role of a Galpha during uptake.
P29349	CSW_DROME	Tyrosine-protein phosphatase corkscrew	8948575	The nonreceptor protein tyrosine phosphatase corkscrew functions in multiple receptor tyrosine kinase pathways in Drosophila.
Q9UPT5	EXOC7_HUMAN	Exocyst complex component 7	16148947	Rab11-FIP3 and FIP4 interact with Arf6 and the exocyst to control membrane traffic in cytokinesis.
Q9Y265	RUVB1_HUMAN	RuvB-like 1	14966270	Structural and functional conservation of the NuA4 histone acetyltransferase complex from yeast to humans.
Q9QZH6	ECSIT_MOUSE	Evolutionarily conserved signaling intermediate in Toll pathway, mitochondrial	10465784	ECSIT is an evolutionarily conserved intermediate in the Toll/IL-1 signal transduction pathway.
A0AVT1	UBA6_HUMAN	Ubiquitin-like modifier-activating enzyme 6	17889673	E1-L2 activates both ubiquitin and FAT10.
O00571	DDX3X_HUMAN	ATP-dependent RNA helicase DDX3X	9381176	Functional coherence of the human Y chromosome.
Q9NYJ8	TAB2_HUMAN	TGF-beta-activated kinase 1 and MAP3K7-binding protein 2	11460167	TAK1 is a ubiquitin-dependent kinase of MKK and IKK.
P32634	PMD1_YEAST	Negative regulator of sporulation PMD1	9383076	Identification of a new class of negative regulators affecting sporulation-specific gene expression in yeast.
Q92769	HDAC2_HUMAN	Histone deacetylase 2	19182791	Chfr is linked to tumour metastasis through the downregulation of HDAC1.
P21128	ENDOU_HUMAN	Poly(U)-specific endoribonuclease	18936097	The tumor marker human placental protein 11 is an endoribonuclease.
P86097	NXS3_MICSU	Short neurotoxin MS3	18384102	Proteomic analysis of the venom from the fish eating coral snake Micrurus surinamensis: novel toxins, their function and phylogeny.
Q9NQR1	SETD8_HUMAN	Histone-lysine N-methyltransferase SETD8	15933069	Specificity and mechanism of the histone methyltransferase Pr-Set7.
P33754	SEC66_YEAST	Translocation protein SEC66	7758110	Posttranslational protein transport in yeast reconstituted with a purified complex of Sec proteins and Kar2p.
P38919	IF4A3_HUMAN	Eukaryotic initiation factor 4A-III	18423201	SKAR links pre-mRNA splicing to mTOR/S6K1-mediated enhanced translation efficiency of spliced mRNAs.
P13611	CSPG2_HUMAN	Versican core protein	7528742	Characterization of the complete genomic structure of the human versican gene and functional analysis of its promoter.
Q9CR95	NECP1_MOUSE	Adaptin ear-binding coat-associated protein 1	14555962	Identification of a family of endocytic proteins that define a new alpha-adaptin ear-binding motif.
P05219	TBB_SCHPO	Tubulin beta chain	6094012	The NDA3 gene of fission yeast encodes beta-tubulin: a cold-sensitive nda3 mutation reversibly blocks spindle formation and chromosome movement in mitosis.
P20795	VPS33_YEAST	Vacuolar protein sorting-associated protein 33	12553664	A novel phospholipid-binding protein from the yeast Saccharomyces cerevisiae with dual binding specificities for the transport GTPase Ypt7p and the Sec1-related Vps33p.
O13764	PEX6_SCHPO	Peroxisomal ATPase pex6	16823372	ORFeome cloning and global analysis of protein localization in the fission yeast Schizosaccharomyces pombe.
Q04739	GAL83_YEAST	SNF1 protein kinase subunit beta-3	10990457	beta-subunits of Snf1 kinase are required for kinase function and substrate definition.
Q6NUQ1	RINT1_HUMAN	RAD50-interacting protein 1	11096100	RINT-1, a novel Rad50-interacting protein, participates in radiation- induced G2/M checkpoint control.
P67965	VEGFA_COTJA	Vascular endothelial growth factor A	7556923	Overexpression of vascular endothelial growth factor in the avian embryo induces hypervascularization and increased vascular permeability without alterations of embryonic pattern formation.
P11309	PIM1_HUMAN	Proto-oncogene serine/threonine-protein kinase pim-1	1825810	The pim-1 oncogene encodes two related protein-serine/threonine kinases by alternative initiation at AUG and CUG.
P27008	PARP1_RAT	Poly [ADP-ribose] polymerase 1	9385436	Isolation of cDNA encoding full-length rat (Rattus norvegicus) poly (ADP-ribose) polymerase.
Q9FJH6	AB1F_ARATH	ABC transporter F family member 1	17317660	Quantitative phosphoproteomics of early elicitor signaling in Arabidopsis.
P43080	GUC1A_HUMAN	Guanylyl cyclase-activating protein 1	7983048	Molecular characterization of human and mouse photoreceptor guanylate cyclase-activating protein (GCAP) and chromosomal localization of the human gene.
P97927	LAMA4_MOUSE	Laminin subunit alpha-4	9346933	Primary structure, developmental expression, and immunolocalization of the murine laminin alpha4 chain.
Q4WZ11	IELA_ASPFU	Elastase inhibitor AFUEI	18566136	Biochemical properties and primary structure of elastase inhibitor AFUEI from Aspergillus fumigatus.
Q02785	PDR12_YEAST	ATP-dependent permease PDR12	10419965	The Saccharomyces cerevisiae weak-acid-inducible ABC transporter Pdr12 transports fluorescein and preservative anions from the cytosol by an energy-dependent mechanism.
Q9UTG8	DAD2_SCHPO	DASH complex subunit dad2	16079914	Molecular analysis of kinetochore architecture in fission yeast.
Q9XTT4	ANI1_CAEEL	Anillin-like protein 1	15930113	Distinct roles for two C. elegans anillins in the gonad and early embryo.
P84777	KA156_TITDI	Potassium channel toxin alpha-KTx 15.6	15369825	Discrepin, a new peptide of the sub-family alpha-ktx15, isolated from the scorpion Tityus discrepans irreversibly blocks K+ -channels (IA currents) of cerebellum granular cells.
Q86Y01	DTX1_HUMAN	Protein deltex-1	11564735	Role of Deltex-1 as a transcriptional regulator downstream of the Notch receptor.
Q94CD8	E134_ARATH	Glucan endo-1,3-beta-glucosidase 4	12805588	Identification of glycosylphosphatidylinositol-anchored proteins in Arabidopsis. A proteomic and genomic analysis.
Q9UL03	INT6_HUMAN	Integrator complex subunit 6	10467397	Isolation of DICE1: a gene frequently affected by LOH and downregulated in lung carcinomas.
P97536	CAND1_RAT	Cullin-associated NEDD8-dissociated protein 1	8954946	Molecular cloning of a novel 120-kDa TBP-interacting protein.
Q9M246	TIF3A_ARATH	Protein TIFY 3A	20360743	NINJA connects the co-repressor TOPLESS to jasmonate signalling.
P38812	GEP4_YEAST	Phosphatidylglycerophosphatase GEP4, mitochondrial	16823961	Toward the complete yeast mitochondrial proteome: multidimensional separation techniques for mitochondrial proteomics.
P48802	FGF3_DANRE	Fibroblast growth factor 3	8622866	Secretion and mitogenic activity of zebrafish FGF3 reveal intermediate properties relative to mouse and Xenopus homologues.
Q9Y3V2	RWDD3_HUMAN	RWD domain-containing protein 3	17956732	RSUME, a small RWD-containing protein, enhances SUMO conjugation and stabilizes HIF-1alpha during hypoxia.
P29674	LHX1_XENLA	LIM/homeobox protein Lhx1	10491256	Synergism between Pax-8 and lim-1 in embryonic kidney development.
O94827	PKHG5_HUMAN	Pleckstrin homology domain-containing family G member 5	12761501	Large-scale identification and characterization of human genes that activate NF-kappaB and MAPK signaling pathways.
P28861	FENR_ECOLI	Ferredoxin--NADP reductase	2834327	Isolation and characterization of methyl viologen-sensitive mutants of Escherichia coli K-12.
Q9LXV2	MYB46_ARATH	Transcription factor MYB46	17890373	The MYB46 transcription factor is a direct target of SND1 and regulates secondary wall biosynthesis in Arabidopsis.
Q03954	SPC19_YEAST	DASH complex subunit SPC19	11799062	The mitotic spindle is required for loading of the DASH complex onto the kinetochore.
Q6BDR8	NSE4_SCHPO	Non-structural maintenance of chromosome element 4	16478984	The Nse5-Nse6 dimer mediates DNA repair roles of the Smc5-Smc6 complex.
P26587	TIP31_ARATH	Aquaporin TIP3-1	16668923	Vegetative and seed-specific forms of tonoplast intrinsic protein in the vacuolar membrane of Arabidopsis thaliana.
P32336	NUD1_YEAST	Protein NUD1	11742972	Prospore membrane formation linked to the leading edge protein (LEP) coat assembly.
Q9GZS9	CHST5_HUMAN	Carbohydrate sulfotransferase 5	12218059	Enzymatic synthesis in vitro of the disulfated disaccharide unit of corneal keratan sulfate.
Q02936	HH_DROME	Protein hedgehog	1280560	Molecular organization and embryonic expression of the hedgehog gene involved in cell-cell communication in segmental patterning of Drosophila.
Q8N6T7	SIRT6_HUMAN	NAD-dependent deacetylase sirtuin-6	16079181	Evolutionarily conserved and nonconserved cellular localizations and functions of human SIRT proteins.
P53070	MTO1_YEAST	Mitochondrial translation optimization protein 1	9774408	MTO1 codes for a mitochondrial protein required for respiration in paromomycin-resistant mutants of Saccharomyces cerevisiae.
P92937	CIPKF_ARATH	CBL-interacting serine/threonine-protein kinase 15	12194854	A calcium sensor and its interacting protein kinase are global regulators of abscisic acid signaling in Arabidopsis.
Q9UT82	RT06_SCHPO	37S ribosomal protein MRP17, mitochondrial	16823372	ORFeome cloning and global analysis of protein localization in the fission yeast Schizosaccharomyces pombe.
O14122	CUL4_SCHPO	Cullin-4	16024659	A Rik1-associated, cullin-dependent E3 ubiquitin ligase is essential for heterochromatin formation.
Q9BXM0	PRAX_HUMAN	Periaxin	11133365	Periaxin mutations cause recessive Dejerine-Sottas neuropathy.
Q04658	SMA2_YEAST	Spore membrane assembly protein 2	17298976	Erv14 family cargo receptors are necessary for ER exit during sporulation in Saccharomyces cerevisiae.
P20023	CR2_HUMAN	Complement receptor type 2	2563370	Genomic organization and polymorphisms of the human C3d/Epstein-Barr virus receptor.
P51151	RAB9A_HUMAN	Ras-related protein Rab-9A	18243103	Rab and Arl GTPase family members cooperate in the localization of the golgin GCC185.
Q26365	ADT_DROME	ADP,ATP carrier protein	7520869	Molecular analysis of a candidate gene for the reproductive isolation between sibling species of Drosophila.
P49146	NPY2R_HUMAN	Neuropeptide Y receptor type 2	7559383	Cloning and functional expression of a cDNA encoding a human type 2 neuropeptide Y receptor.
Q9UUF3	YNF3_SCHPO	Probable tyrosine-protein phosphatase C17A3.03c	16823372	ORFeome cloning and global analysis of protein localization in the fission yeast Schizosaccharomyces pombe.
Q9UNG2	TNF18_HUMAN	Tumor necrosis factor ligand superfamily member 18	10074428	Identification of a new member of the tumor necrosis factor family and its receptor, a human ortholog of mouse GITR.
P51161	FABP6_HUMAN	Gastrotropin	7588781	Molecular cloning, expression, and characterization of a human intestinal 15-kDa protein.
P56202	CATW_HUMAN	Cathepsin W	9823953	Lymphopain, a cytotoxic T and natural killer cell-associated cysteine proteinase.
P27882	ERV1_YEAST	Mitochondrial FAD-linked sulfhydryl oxidase ERV1	16181637	The essential mitochondrial protein Erv1 cooperates with Mia40 in biogenesis of intermembrane space proteins.
Q39057	CONS_ARATH	Zinc finger protein CONSTANS	11323677	CONSTANS mediates between the circadian clock and the control of flowering in Arabidopsis.
P47064	AP3S_YEAST	AP-3 complex subunit sigma	9335339	The AP-3 adaptor complex is essential for cargo-selective transport to the yeast vacuole.
O15130	NPFF_HUMAN	FMRFamide-related peptides	9224703	A human gene encoding morphine modulating peptides related to NPFF and FMRFamide.
P48582	BRO1_YEAST	Vacuolar-sorting protein BRO1	14523026	Permease recycling and ubiquitination status reveal a particular role for Bro1 in the multivesicular body pathway.
Q9WVB1	RAB6A_RAT	Ras-related protein Rab-6A	11062069	Identification of Rab6 as an N-ethylmaleimide-sensitive fusion protein-binding protein.
Q9Y7Z8	MYO1_SCHPO	Myosin-1	11076964	Fission yeast myosin-I, Myo1p, stimulates actin assembly by Arp2/3 complex and shares functions with WASp.
Q15198	PGFRL_HUMAN	Platelet-derived growth factor receptor-like protein	7898930	Isolation of a candidate tumor suppressor gene on chromosome 8p21.3- p22 that is homologous to an extracellular domain of the PDGF receptor beta gene.
Q9LHS7	GPAT7_ARATH	Glycerol-3-phosphate acyltransferase 7	12897259	Arabidopsis AtGPAT1, a member of the membrane-bound glycerol-3- phosphate acyltransferase gene family, is essential for tapetum differentiation and male fertility.
Q78EG7	TP4A1_RAT	Protein tyrosine phosphatase type IVA 1	8196618	PRL-1, a unique nuclear protein tyrosine phosphatase, affects cell growth.
Q5AX45	RGLA_EMENI	Rhamnogalacturonate lyase A	16844780	Development and application of a suite of polysaccharide-degrading enzymes for analyzing plant cell walls.
Q9PSM4	LECG_LACST	Galactose-specific lectin	3671807	Purification and some properties of hemagglutinating protein mutina from bushmaster Lachesis muta snake venom.
Q9VGH1	CP315_DROME	Cytochrome P450 315a1, mitochondrial	12177427	Molecular and biochemical characterization of two P450 enzymes in the ecdysteroidogenic pathway of Drosophila melanogaster.
Q925T6	GRIP1_MOUSE	Glutamate receptor-interacting protein 1	9883737	PDZ proteins bind, cluster, and synaptically colocalize with Eph receptors and their ephrin ligands.
P07262	DHE4_YEAST	NADP-specific glutamate dehydrogenase 1	2989290	Nucleotide sequence of yeast GDH1 encoding nicotinamide adenine dinucleotide phosphate-dependent glutamate dehydrogenase.
Q96QU8	XPO6_HUMAN	Exportin-6	14592989	Exportin 6: a novel nuclear export receptor that is specific for profilin.actin complexes.
Q06162	NKP2_YEAST	Central kinetochore subunit NKP2	12408861	Phospho-regulation of kinetochore-microtubule attachments by the Aurora kinase Ipl1p.
Q13618	CUL3_HUMAN	Cullin-3	9733711	Cloning and expression analysis of a novel salicylate suppressible gene, Hs-CUL-3, a member of cullin/Cdc53 family.
Q8BMQ3	BNC2_MOUSE	Zinc finger protein basonuclin-2	15081112	Identification of Basonuclin2, a DNA-binding zinc-finger protein expressed in germ tissues and skin keratinocytes.
Q8K3X6	ANS4B_MOUSE	Ankyrin repeat and SAM domain-containing protein 4B	15461667	Harp (harmonin-interacting, ankyrin repeat-containing protein), a novel protein that interacts with harmonin in epithelial tissues.
Q07533	CYK3_YEAST	Cytokinesis protein 3	14562095	Global analysis of protein localization in budding yeast.
Q09925	LCB2_SCHPO	Serine palmitoyltransferase 2	16823372	ORFeome cloning and global analysis of protein localization in the fission yeast Schizosaccharomyces pombe.
Q54LX0	CBPM_DICDI	Calcium-binding protein M	16926386	Proteomics fingerprinting of phagosome maturation and evidence for the role of a Galpha during uptake.
P0ABG4	FTSW_ECOLI	Cell division protein ftsW	9006034	Two polypeptide products of the Escherichia coli cell division gene ftsW and a possible role for FtsW in FtsZ function.
Q7DNA1	CHI2_ORYSJ	Chitinase 2	18323646	Purification and characterization of a rice class I chitinase, OsChia1b, produced in Esherichia coli.
O15945	ARNT_DROME	Aryl hydrocarbon receptor nuclear translocator homolog	9409674	The Drosophila tango gene encodes a bHLH-PAS protein that is orthologous to mammalian Arnt and controls CNS midline and tracheal development.
Q9D1T0	LIGO1_MOUSE	Leucine-rich repeat and immunoglobulin-like domain-containing nogo receptor-interacting protein 1	17726113	Inhibition of the leucine-rich repeat protein LINGO-1 enhances survival, structure, and function of dopaminergic neurons in Parkinson's disease models.
P61077	UB2D3_HUMAN	Ubiquitin-conjugating enzyme E2 D3	20347421	Priming and extending: a UbcH5/Cdc34 E2 handoff mechanism for polyubiquitination on a SCF substrate.
Q13478	IL18R_HUMAN	Interleukin-18 receptor 1	9325300	Purification and characterization of the human interleukin-18 receptor.
O55137	ACOT1_MOUSE	Acyl-coenzyme A thioesterase 1	11694534	The peroxisome proliferator-induced cytosolic type I acyl-CoA thioesterase (CTE-I) is a serine-histidine-aspartic acid alpha /beta hydrolase.
P48483	PP13_ARATH	Serine/threonine-protein phosphatase PP1 isozyme 3	7678768	Expression of multiple type 1 phosphoprotein phosphatases in Arabidopsis thaliana.
O00291	HIP1_HUMAN	Huntingtin-interacting protein 1	11889126	HIP1 and HIP12 display differential binding to F-actin, AP2, and clathrin. Identification of a novel interaction with clathrin light chain.
P48974	V1BR_RAT	Vasopressin V1b receptor	7624319	Extrapituitary expression of the rat V1b vasopressin receptor gene.
P67775	PP2AA_HUMAN	Serine/threonine-protein phosphatase 2A catalytic subunit alpha isoform	17245430	A specific PP2A regulatory subunit, B56gamma, mediates DNA damage- induced dephosphorylation of p53 at Thr55.
Q08972	NEW1_YEAST	[NU+] prion formation protein 1	14562095	Global analysis of protein localization in budding yeast.
Q9UIS9	MBD1_HUMAN	Methyl-CpG-binding domain protein 1	19666599	Human BAHD1 promotes heterochromatic gene silencing.
Q61810	LTBP3_MOUSE	Latent-transforming growth factor beta-binding protein 3	7730318	Isolation of a novel latent transforming growth factor-beta binding protein gene (LTBP-3).
Q11203	SIAT6_HUMAN	CMP-N-acetylneuraminate-beta-1,4-galactoside alpha-2,3-sialyltransferase	8333853	Cloning and expression of human Gal beta 1,3(4)GlcNAc alpha 2,3- sialyltransferase.
Q8IUK5	PXDC1_HUMAN	Plexin domain-containing protein 1	10947988	Genes expressed in human tumor endothelium.
Q9XFI1	TRL12_ARATH	Thioredoxin-like 1-2, chloroplastic	19109414	A small family of chloroplast atypical thioredoxins.
Q8TD57	DYH3_HUMAN	Dynein heavy chain 3, axonemal	9256245	Isolation of several human axonemal dynein heavy chain genes: genomic structure of the catalytic site, phylogenetic analysis and chromosomal assignment.
P20491	FCERG_MOUSE	High affinity immunoglobulin epsilon receptor subunit gamma	2527850	Complete structure of the mouse mast cell receptor for IgE (Fc epsilon RI) and surface expression of chimeric receptors (rat-mouse- human) on transfected cells.
Q86Y38	XYLT1_HUMAN	Xylosyltransferase 1	11099377	Molecular cloning and expression of human UDP-D-xylose:proteoglycan core protein beta-D-xylosyltransferase and its first isoform XT-II.
Q06505	IWS1_YEAST	Transcription factor IWS1	12242279	RNA polymerase II elongation factors of Saccharomyces cerevisiae: a targeted proteomics approach.
P32467	HXT4_YEAST	Low-affinity glucose transporter HXT4	17180689	Xylose transport studies with xylose-utilizing Saccharomyces cerevisiae strains expressing heterologous and homologous permeases.
Q91903	ELAV2_XENLA	ELAV-like protein 2	19458392	Participation of Xenopus Elr-type proteins in vegetal mRNA localization during oogenesis.
O13747	EPT1_SCHPO	RING finger protein ETP1 homolog	16823372	ORFeome cloning and global analysis of protein localization in the fission yeast Schizosaccharomyces pombe.
P30793	GCH1_HUMAN	GTP cyclohydrolase 1	14717702	GTP cyclohydrolase I utilizes metal-free GTP as its substrate.
P14902	I23O1_HUMAN	Indoleamine 2,3-dioxygenase 1	16477023	Crystal structure of human indoleamine 2,3-dioxygenase: catalytic mechanism of O2 incorporation by a heme-containing dioxygenase.
Q9ERH6	MOAP1_MOUSE	Modulator of apoptosis 1	17404571	RASSF6 is a novel member of the RASSF family of tumor suppressors.
P53725	MPP6_YEAST	M-phase phosphoprotein 6 homolog	14562095	Global analysis of protein localization in budding yeast.
P15529	MCP_HUMAN	Membrane cofactor protein	8402913	The human CD46 molecule is a receptor for measles virus (Edmonston strain).
Q96P70	IPO9_HUMAN	Importin-9	11823430	Importins fulfil a dual function as nuclear import receptors and cytoplasmic chaperones for exposed basic domains.
P40161	RT106_YEAST	Histone chaperone RTT106	14562095	Global analysis of protein localization in budding yeast.
O60248	SOX15_HUMAN	Protein SOX-15	9540826	Isolation and expression of a human SRY-related cDNA hSOX20.
Q9H239	MMP28_HUMAN	Matrix metalloproteinase-28	11255011	MMP-28, a new human matrix metalloproteinase with an unusual cysteine-switch sequence is widely expressed in tumors.
Q3KQ35	S17AA_XENLA	Transcription factor Sox-17-alpha-A	12798301	VegT induces endoderm by a self-limiting mechanism and by changing the competence of cells to respond to TGF-beta signals.
Q920G9	GMCL1_MOUSE	Germ cell-less protein-like 1	11591818	Nuclear membrane protein LAP2beta mediates transcriptional repression alone and together with its binding partner GCL (germ-cell-less).
Q8CF82	ABCA5_RAT	ATP-binding cassette sub-family A member 5	16162093	Subcellular localization of rat Abca5, a rat ATP-binding-cassette transporter expressed in Leydig cells, and characterization of its splice variant apparently encoding a half-transporter.
O77059	CRY1_DROME	Cryptochrome-1	9845369	CRY, a Drosophila clock and light-regulated cryptochrome, is a major contributor to circadian rhythm resetting and photosensitivity.
O18209	PMY13_CAEEL	Membrane-associated tyrosine- and threonine-specific cdc2-inhibitory kinase wee-1.3	16466390	Cell cycle control by daf-21/Hsp90 at the first meiotic prophase/metaphase boundary during oogenesis in Caenorhabditis elegans.
Q15166	PON3_HUMAN	Serum paraoxonase/lactonase 3	8661009	The human serum paraoxonase/arylesterase gene (PON1) is one member of a multigene family.
Q9GM70	ST17A_RABIT	Serine/threonine-protein kinase 17A	11279167	rDRAK1, a novel kinase related to apoptosis, is strongly expressed in active osteoclasts and induces apoptosis.
P08155	KRUH_DROME	Krueppel homologous protein 1	10772791	Kruppel-homolog, a stage-specific modulator of the prepupal ecdysone response, is essential for Drosophila metamorphosis.
P41968	MC3R_HUMAN	Melanocortin receptor 3	8463333	Molecular cloning of a novel melanocortin receptor.
P25189	MYP0_HUMAN	Myelin protein P0	7693129	Charcot-Marie-Tooth neuropathy type 1B is associated with mutations of the myelin P0 gene.
Q14393	GAS6_HUMAN	Growth arrest-specific protein 6	8336730	The protein encoded by a growth arrest-specific gene (gas6) is a new member of the vitamin K-dependent proteins related to protein S, a negative coregulator in the blood coagulation cascade.
Q10099	SEH1_SCHPO	Nucleoporin seh1	15226438	The fission yeast Nup107-120 complex functionally interacts with the small GTPase Ran/Spi1 and is required for mRNA export, nuclear pore distribution, and proper cell division.
Q91713	CHRD_XENLA	Chordin	18775317	Robust stability of the embryonic axial pattern requires a secreted scaffold for chordin degradation.
P47011	GLG2_YEAST	Glycogenin-2	14562095	Global analysis of protein localization in budding yeast.
Q14966	ZN638_HUMAN	Zinc finger protein 638	8647861	A large DNA-binding nuclear protein with RNA recognition motif and serine/arginine-rich domain.
O81283	TC159_ARATH	Translocase of chloroplast 159, chloroplastic	10646606	The major protein import receptor of plastids is essential for chloroplast biogenesis.
Q92851	CASPA_HUMAN	Caspase-10	8755496	In vitro activation of CPP32 and Mch3 by Mch4, a novel human apoptotic cysteine protease containing two FADD-like domains.
Q13542	4EBP2_HUMAN	Eukaryotic translation initiation factor 4E-binding protein 2	7935836	Insulin-dependent stimulation of protein synthesis by phosphorylation of a regulator of 5'-cap function.
Q5UE94	TBPL2_XENLA	TATA box-binding protein-like protein 2	15345743	Specialized and redundant roles of TBP and a vertebrate-specific TBP paralog in embryonic gene regulation in Xenopus.
Q54ES9	TCPB_DICDI	T-complex protein 1 subunit beta	16926386	Proteomics fingerprinting of phagosome maturation and evidence for the role of a Galpha during uptake.
Q13671	RIN1_HUMAN	Ras and Rab interactor 1	7862125	A human protein selected for interference with Ras function interacts directly with Ras and competes with Raf1.
P11632	NHP6A_YEAST	Non-histone chromosomal protein 6A	9468494	Determinants of DNA binding and bending by the Saccharomyces cerevisiae high mobility group protein NHP6A that are important for its biological activities. Role of the unique N terminus and putative intercalating methionine.
Q07930	PML1_YEAST	Pre-mRNA leakage protein 1	14562095	Global analysis of protein localization in budding yeast.
Q9SE97	FH1_ARATH	Formin-like protein 1	14506206	Large-scale analysis of in vivo phosphorylated membrane proteins by immobilized metal ion affinity chromatography and mass spectrometry.
O74499	LSM7_SCHPO	U6 snRNA-associated Sm-like protein LSm7	16823372	ORFeome cloning and global analysis of protein localization in the fission yeast Schizosaccharomyces pombe.
Q9C5J8	OEP80_ARATH	Outer envelope protein of 80 kDa, chloroplastic	16618929	Mapping the Arabidopsis organelle proteome.
P31644	GBRA5_HUMAN	Gamma-aminobutyric acid receptor subunit alpha-5	1321750	Cloning and expression of a cDNA encoding the human GABA-A receptor alpha 5 subunit.
Q86H13	PDE4_DICDI	cAMP-specific 3',5'-cAMP phosphodiesterase 4	16644729	DdPDE4, a novel cAMP-specific phosphodiesterase at the surface of dictyostelium cells.
Q9Y2T6	GPR55_HUMAN	G-protein coupled receptor 55	19723626	Atypical responsiveness of the orphan receptor GPR55 to cannabinoid ligands.
O18158	OGT1_CAEEL	UDP-N-acetylglucosamine--peptide N-acetylglucosaminyltransferase	9083068	O-linked GlcNAc transferase is a conserved nucleocytoplasmic protein containing tetratricopeptide repeats.
P22466	GALA_HUMAN	Galanin	1370155	Sequence of human galanin and its inhibition of glucose-stimulated insulin secretion from RIN cells.
Q9H6D7	HAUS4_HUMAN	HAUS augmin-like complex subunit 4	19427217	HAUS, the 8-subunit human augmin complex, regulates centrosome and spindle integrity.
P25369	LSB5_YEAST	LAS seventeen-binding protein 5	10512884	The Saccharomyces cerevisiae homologue of human Wiskott-Aldrich syndrome protein Las17p interacts with the Arp2/3 complex.
Q9P6J8	YHD2_SCHPO	Uncharacterized deaminase C1683.02	16823372	ORFeome cloning and global analysis of protein localization in the fission yeast Schizosaccharomyces pombe.
Q9NR71	ASAH2_HUMAN	Neutral ceramidase	10781606	Molecular cloning and characterization of a human mitochondrial ceramidase.
Q9BZD6	TMG4_HUMAN	Transmembrane gamma-carboxyglutamic acid protein 4	11171957	Identification of two novel transmembrane gamma-carboxyglutamic acid proteins expressed broadly in fetal and adult tissues.
Q9JI51	VTI1A_RAT	Vesicle transport through interaction with t-SNAREs homolog 1A	10908612	The SNARE Vti1a-beta is localized to small synaptic vesicles and participates in a novel SNARE complex.
Q9LMM0	GPAT4_ARATH	Glycerol-3-phosphate acyltransferase 4	12897259	Arabidopsis AtGPAT1, a member of the membrane-bound glycerol-3- phosphate acyltransferase gene family, is essential for tapetum differentiation and male fertility.
Q9Y2B2	PIGL_HUMAN	N-acetylglucosaminyl-phosphatidylinositol de-N-acetylase	10085243	Mammalian PIG-L and its yeast homologue Gpi12p are N- acetylglucosaminylphosphatidylinositol de-N-acetylases essential in glycosylphosphatidylinositol biosynthesis.
Q12104	SWT1_YEAST	Transcriptional protein SWT1	17030511	Swt1, a novel yeast protein, functions in transcription.
O24407	IAA16_ARATH	Auxin-responsive protein IAA16	12036262	Genetics of Aux/IAA and ARF action in plant growth and development.
Q9SU29	UPL5_ARATH	E3 ubiquitin-protein ligase UPL5	20409006	A HECT E3 ubiquitin ligase negatively regulates Arabidopsis leaf senescence through degradation of the transcription factor WRKY53.
O08957	NRN1_RAT	Neuritin	9122250	Neuritin: a gene induced by neural activity and neurotrophins that promotes neuritogenesis.
P53226	BUD9_YEAST	Bud site selection protein 9	8657162	Genetic analysis of the bipolar pattern of bud site selection in the yeast Saccharomyces cerevisiae.
Q8R191	SNG3_MOUSE	Synaptogyrin-3	14755516	Characterization of synaptogyrin 3 as a new synaptic vesicle protein.
O14788	TNF11_HUMAN	Tumor necrosis factor ligand superfamily member 11	10708588	Cancer cells responsible for humoral hypercalcemia express mRNA encoding a secreted form of ODF/TRANCE that induces osteoclast formation.
P69781	GAT12_ARATH	GATA transcription factor 12	17208962	Conservation, convergence, and divergence of light-responsive, circadian-regulated, and tissue-specific expression patterns during evolution of the Arabidopsis GATA gene family.
Q800K6	TOB1A_XENLA	DNA topoisomerase 2-binding protein 1-A	20383140	GEMC1 is a TopBP1-interacting protein required for chromosomal DNA replication.
O42173	PV1_XENLA	Homeobox protein pv.1	10191050	Opposite effects of FGF and BMP-4 on embryonic blood formation: roles of PV.1 and GATA-2.
P54259	ATN1_HUMAN	Atrophin-1	10814707	Protein binding of a DRPLA family through arginine-glutamic acid dipeptide repeats is enhanced by extended polyglutamine.
Q92915	FGF14_HUMAN	Fibroblast growth factor 14	8790420	Fibroblast growth factor (FGF) homologous factors: new members of the FGF family implicated in nervous system development.
Q7L523	RRAGA_HUMAN	Ras-related GTP-binding protein A	14660641	A novel human nucleolar protein, Nop132, binds to the G proteins, RRAG A/C/D.
Q6QI06	RICTR_MOUSE	Rapamycin-insensitive companion of mTOR	16962653	SIN1/MIP1 maintains rictor-mTOR complex integrity and regulates Akt phosphorylation and substrate specificity.
O13898	PMT1_SCHPO	Dolichyl-phosphate-mannose--protein mannosyltransferase 1	15948957	Protein O-mannosylation is crucial for cell wall integrity, septation and viability in fission yeast.
Q9H668	STN1_HUMAN	CST complex subunit STN1	19648609	OB fold-containing protein 1 (OBFC1), a human homolog of yeast Stn1, associates with TPP1 and is implicated in telomere length regulation.
P57082	TBX4_HUMAN	T-box transcription factor TBX4	15106123	Mutations in the human TBX4 gene cause small patella syndrome.
Q96T58	MINT_HUMAN	Msx2-interacting protein	16129689	Interaction of the Epstein-Barr virus mRNA export factor EB2 with human Spen proteins SHARP, OTT1, and a novel member of the family, OTT3, links Spen proteins with splicing regulation and mRNA export.
P33311	MDL2_YEAST	ATP-dependent permease MDL2, mitochondrial	11251115	Role of the ABC transporter Mdl1 in peptide export from mitochondria.
P30839	AL3A2_RAT	Fatty aldehyde dehydrogenase	1717467	Molecular cloning, sequencing, and expression of cDNA for rat liver microsomal aldehyde dehydrogenase.
P56388	CART_MOUSE	Cocaine- and amphetamine-regulated transcript protein	10612705	CART: from gene to function.
Q92781	RDH1_HUMAN	11-cis retinol dehydrogenase	10369264	Mutations in the gene encoding 11-cis retinol dehydrogenase cause delayed dark adaptation and fundus albipunctatus.
Q9M7Q4	AI5L5_ARATH	ABSCISIC ACID-INSENSITIVE 5-like protein 5	16284313	AREB1 is a transcription activator of novel ABRE-dependent ABA signaling that enhances drought stress tolerance in Arabidopsis.
P75906	PGAB_ECOLI	Poly-beta-1,6-N-acetyl-D-glucosamine N-deacetylase	18359807	Roles of pgaABCD genes in synthesis, modification, and export of the Escherichia coli biofilm adhesin poly-beta-1,6-N-acetyl-D- glucosamine.
Q8BMW7	NIPA3_MOUSE	Magnesium transporter NIPA3	18667602	Functional characterization of NIPA2, a selective Mg2+ transporter.
Q76MJ5	ERN2_HUMAN	Serine/threonine-protein kinase/endoribonuclease IRE2	11175748	Tranlational control by the ER transmembrane kinase/ribonuclease IRE1 under ER stress.
P53289	YG3S_YEAST	Uncharacterized protein RTS3	14562095	Global analysis of protein localization in budding yeast.
P11672	NGAL_MOUSE	Neutrophil gelatinase-associated lipocalin	2542864	SV40-induced expression of mouse gene 24p3 involves a post- transcriptional mechanism.
P84997	MYG_BUBBU	Myoglobin	16959515	Characterization and kinetics studies of water buffalo (Bubalus bubalis) myoglobin.
Q16849	PTPRN_HUMAN	Receptor-type tyrosine-protein phosphatase-like N	18048354	Structure of the mature ectodomain of the human receptor-type protein-tyrosine phosphatase IA-2.
P90859	HRDL1_CAEEL	E3 ubiquitin-protein ligase hrd-like protein 1	17825049	ER E3 ubiquitin ligase HRD-1 and its specific partner chaperone BiP play important roles in ERAD and developmental growth in Caenorhabditis elegans.
O13998	YEI3_SCHPO	Uncharacterized GTP-binding protein C27E2.03c	16823372	ORFeome cloning and global analysis of protein localization in the fission yeast Schizosaccharomyces pombe.
P32497	EIF3C_YEAST	Eukaryotic translation initiation factor 3 subunit C	9671501	Identification of a translation initiation factor 3 (eIF3) core complex, conserved in yeast and mammals, that interacts with eIF5.
P30624	LCF1_YEAST	Long-chain-fatty-acid--CoA ligase 1	8206942	Biochemical studies of three Saccharomyces cerevisiae acyl-CoA synthetases, Faa1p, Faa2p, and Faa3p.
Q92212	STE20_CANAL	Serine/threonine-protein kinase CST20	8917572	Candida albicans strains heterozygous and homozygous for mutations in mitogen-activated protein kinase signaling components have defects in hyphal development.
P14906	SEC63_YEAST	Protein translocation protein SEC63	11226176	Sec63p and Kar2p are required for the translocation of SRP-dependent precursors into the yeast endoplasmic reticulum in vivo.
P36163	OMA1_YEAST	Mitochondrial metalloendopeptidase OMA1	14562095	Global analysis of protein localization in budding yeast.
P69822	ULAB_ECOLI	Ascorbate-specific phosphotransferase enzyme IIB component	12644495	The ascorbate transporter of Escherichia coli.
P51149	RAB7A_HUMAN	Ras-related protein Rab-7a	8954989	Molecular cloning and expression analysis of the human Rab7 GTP-ase complementary deoxyribonucleic acid.
P06601	PRD_DROME	Segmentation protein paired	2877746	Structure of the segmentation gene paired and the Drosophila PRD gene set as part of a gene network.
P70587	LRRC7_RAT	Leucine-rich repeat-containing protein 7	8824323	Characterization of densin-180, a new brain-specific synaptic protein of the O-sialoglycoprotein family.
P0ABQ0	COABC_ECOLI	Coenzyme A biosynthesis bifunctional protein CoaBC	11278255	Phosphopantothenoylcysteine synthetase from Escherichia coli. Identification and characterization of the last unidentified coenzyme A biosynthetic enzyme in bacteria.
P40522	VHR1_YEAST	Transcription factor VHR1	14562095	Global analysis of protein localization in budding yeast.
O94532	FOR3_SCHPO	Formin-3	12415007	The small GTPase Rho3 and the diaphanous/formin For3 function in polarized cell growth in fission yeast.
Q9BZG8	DPH1_HUMAN	Diphthamide biosynthesis protein 1	8603384	A cDNA from the ovarian cancer critical region of deletion on chromosome 17p13.3.
Q08708	CLM6_HUMAN	CMRF35-like molecule 6	1349532	Molecular cloning of a novel member of the immunoglobulin gene superfamily homologous to the polymeric immunoglobulin receptor.
P25063	CD24_HUMAN	Signal transducer CD24	8753773	Association of CD24 with the kinase c-fgr in a small cell lung cancer cell line and with the kinase lyn in an erythroleukemia cell line.
Q09725	MIS4_SCHPO	Sister chromatid cohesion protein mis4	11882285	Requirement of chromatid cohesion proteins rad21/scc1 and mis4/scc2 for normal spindle-kinetochore interaction in fission yeast.
Q9SLH3	RGA_ARATH	DELLA protein RGA	15161962	The Arabidopsis mutant sleepy1gar2-1 protein promotes plant growth by increasing the affinity of the SCFSLY1 E3 ubiquitin ligase for DELLA protein substrates.
Q91WZ8	DTBP1_MOUSE	Dysbindin	1936982	Sandy: a new mouse model for platelet storage pool deficiency.
Q00013	EM55_HUMAN	55 kDa erythrocyte membrane protein	1713685	Molecular identification of a major palmitoylated erythrocyte membrane protein containing the src homology 3 motif.
P26393	RMLA_SALTY	Glucose-1-phosphate thymidylyltransferase	11373625	Structure, mechanism and engineering of a nucleotidylyltransferase as a first step toward glycorandomization.
P53176	MST27_YEAST	Multicopy suppressor of SEC21 protein 27	12101299	Functional analysis of the Saccharomyces cerevisiae DUP240 multigene family reveals membrane-associated proteins that are not essential for cell viability.
O60016	CLR4_SCHPO	Histone-lysine N-methyltransferase, H3 lysine-9 specific	9620780	The chromo and SET domains of the Clr4 protein are essential for silencing in fission yeast.
O95259	KCNH1_HUMAN	Potassium voltage-gated channel subfamily H member 1	9738473	Cloning of a human ether-a-go-go potassium channel expressed in myoblasts at the onset of fusion.
Q15796	SMAD2_HUMAN	Mothers against decapentaplegic homolog 2	18568018	TAZ controls Smad nucleocytoplasmic shuttling and regulates human embryonic stem-cell self-renewal.
O42917	ESO1_SCHPO	N-acetyltransferase eso1	11598020	Establishment and maintenance of sister chromatid cohesion in fission yeast by a unique mechanism.
Q03562	BRE3_CAEEL	Beta-1,4-mannosyltransferase bre-3	12944392	Resistance to a bacterial toxin is mediated by removal of a conserved glycosylation pathway required for toxin-host interactions.
P15918	RAG1_HUMAN	V(D)J recombination-activating protein 1	9630231	Partial V(D)J recombination activity leads to Omenn syndrome.
Q8N9L9	ACOT4_HUMAN	Acyl-coenzyme A thioesterase 4	16940157	Analysis of the mouse and human acyl-CoA thioesterase (ACOT) gene clusters shows that convergent, functional evolution results in a reduced number of human peroxisomal ACOTs.
Q3U962	CO5A2_MOUSE	Collagen alpha-2(V) chain	15199158	Development of a functional skin matrix requires deposition of collagen V heterotrimers.
P09208	INSR_DROME	Insulin-like receptor	11292875	A mutant Drosophila insulin receptor homolog that extends life-span and impairs neuroendocrine function.
Q8TAD8	SNIP1_HUMAN	Smad nuclear-interacting protein 1	18632581	The FHA domain proteins DAWDLE in Arabidopsis and SNIP1 in humans act in small RNA biogenesis.
Q03920	MTQ2_YEAST	eRF1 methyltransferase catalytic subunit MTQ2	15509572	The glutamine residue of the conserved GGQ motif in Saccharomyces cerevisiae release factor eRF1 is methylated by the product of the YDR140w gene.
Q12979	ABR_HUMAN	Active breakpoint cluster region-related protein	8262969	The human active breakpoint cluster region-related gene encodes a brain protein with homology to guanine nucleotide exchange proteins and GTPase-activating proteins.
Q7ZX03	FOXK2_XENLA	Forkhead box protein K2	15656969	Of fox and frogs: fox (fork head/winged helix) transcription factors in Xenopus development.
Q9TZD0	LST2_CAEEL	Lateral signaling target protein 2	14752159	Crosstalk between the EGFR and LIN-12/Notch pathways in C. elegans vulval development.
Q9H422	HIPK3_HUMAN	Homeodomain-interacting protein kinase 3	14766760	JNK regulates HIPK3 expression and promotes resistance to Fas- mediated apoptosis in DU 145 prostate carcinoma cells.
P07919	QCR6_HUMAN	Cytochrome b-c1 complex subunit 6, mitochondrial	2826252	An extremely acidic amino-terminal presequence of the precursor for the human mitochondrial hinge protein.
P21263	NEST_RAT	Nestin	1689217	CNS stem cells express a new class of intermediate filament protein.
Q06672	TSR2_YEAST	Pre-rRNA-processing protein TSR2	14562095	Global analysis of protein localization in budding yeast.
P10966	CD8B_HUMAN	T-cell surface glycoprotein CD8 beta chain	3145195	A second subunit of CD8 is expressed in human T cells.
Q9VN41	SLX1_DROME	Structure-specific endonuclease subunit SLX1 homolog	19596236	Human SLX4 is a Holliday junction resolvase subunit that binds multiple DNA repair/recombination endonucleases.
Q5W1J5	FOXP1_XENLA	Forkhead box protein P1	16609867	The FoxP subclass in Xenopus laevis development.
O75973	C1QRF_HUMAN	C1q-related factor	9878755	Cloning and characterization of CRF, a novel C1q-related factor, expressed in areas of the brain involved in motor function.
P03485	M1_I34A1	Matrix protein 1	11222100	In vitro dissection of the membrane and RNP binding activities of influenza virus M1 protein.
Q9M086	DCAF1_ARATH	DDB1- and CUL4-associated factor homolog 1	18552200	Arabidopsis DDB1-CUL4 ASSOCIATED FACTOR1 forms a nuclear E3 ubiquitin ligase with DDB1 and CUL4 that is involved in multiple plant developmental processes.
P35527	K1C9_HUMAN	Keratin, type I cytoskeletal 9	7507869	Molecular characterization of the body site-specific human epidermal cytokeratin 9: cDNA cloning, amino acid sequence, and tissue specificity of gene expression.
P40376	KAPB_SCHPO	cAMP-dependent protein kinase catalytic subunit	8144551	Cloning of the pka1 gene encoding the catalytic subunit of the cAMP- dependent protein kinase in Schizosaccharomyces pombe.
Q04472	MGR3_YEAST	Mitochondrial inner membrane i-AAA protease supercomplex subunit MGR3	14562095	Global analysis of protein localization in budding yeast.
Q9C005	DPY30_HUMAN	Protein dpy-30 homolog	19556245	On the mechanism of multiple lysine methylation by the human mixed lineage leukemia protein-1 (MLL1) core complex.
Q55GF9	ICPA_DICDI	Inner centromere protein A	16512674	Identification of novel centrosomal proteins in Dictyostelium discoideum by comparative proteomic approaches.
P48742	LHX1_HUMAN	LIM/homeobox protein Lhx1	9212161	Cloning, expression, and chromosomal localization to 11p12-13 of a human LIM/homeobox gene, hLim-1.
O60999	CUL1_DICDI	Cullin-1	11390363	Regulated protein degradation controls PKA function and cell-type differentiation in Dictyostelium.
P31645	SC6A4_HUMAN	Sodium-dependent serotonin transporter	17506858	Plasma serotonin levels and the platelet serotonin transporter.
Q04692	SMRCD_MOUSE	SWI/SNF-related matrix-associated actin-dependent regulator of chromatin subfamily A containing DEAD/H box 1	8219362	The Etl-1 gene encodes a nuclear protein differentially expressed during early mouse development.
Q9XV66	UNC80_CAEEL	Protein unc-80	18336069	A putative cation channel, NCA-1, and a novel protein, UNC-80, transmit neuronal activity in C. elegans.
Q9VVT2	INDY1_DROME	Protein I'm not dead yet	11118146	Extended life-span conferred by cotransporter gene mutations in Drosophila.
Q6GN29	ATLA2_XENLA	Atlastin-2	19665976	A class of dynamin-like GTPases involved in the generation of the tubular ER network.
P24869	CG22_YEAST	G2/mitotic-specific cyclin-2	7622566	Members of the NAP/SET family of proteins interact specifically with B-type cyclins.
Q24298	CADE_DROME	DE-cadherin	7958432	A Drosophila homolog of cadherin associated with armadillo and essential for embryonic cell-cell adhesion.
P84807	CR25A_NAJHH	Cysteine-rich venom protein 25-A	15670767	Cobra venom contains a pool of cysteine-rich secretory proteins.
O54803	P2RX6_MOUSE	P2X purinoceptor 6	9852680	Cloning and characterization of the murine P2XM receptor gene.
P42641	OBG_ECOLI	GTPase ObgE/CgtA	17578452	Chromosome segregation control by Escherichia coli ObgE GTPase.
P04147	PABP_YEAST	Polyadenylate-binding protein, cytoplasmic and nuclear	16809762	Tpa1p is part of an mRNP complex that influences translation termination, mRNA deadenylation, and mRNA turnover in Saccharomyces cerevisiae.
Q96PH1	NOX5_HUMAN	NADPH oxidase 5	11483596	A Ca(2+)-activated NADPH oxidase in testis, spleen, and lymph nodes.
O76071	CIAO1_HUMAN	Probable cytosolic iron-sulfur protein assembly protein CIAO1	17937914	Structure of the yeast WD40 domain protein Cia1, a component acting late in iron-sulfur protein biogenesis.
O15259	NPHP1_HUMAN	Nephrocystin-1	9361039	A novel gene that encodes a protein with a putative src homology 3 domain is a candidate gene for familial juvenile nephronophthisis.
Q03720	SLO_DROME	Calcium-activated potassium channel slowpoke	9502797	dSLo interacting protein 1, a novel protein that interacts with large-conductance calcium-activated potassium channels.
Q8N6T7	SIRT6_HUMAN	NAD-dependent deacetylase sirtuin-6	19135889	SIRT6 links histone H3 lysine 9 deacetylation to NF-kappaB-dependent gene expression and organismal life span.
P52655	TF2AA_HUMAN	Transcription initiation factor IIA subunit 1	8224850	Isolation of a cDNA encoding the largest subunit of TFIIA reveals functions important for activated transcription.
Q8K0H5	TAF10_MOUSE	Transcription initiation factor TFIID subunit 10	10469660	Mammalian TAFII30 is required for cell cycle progression and specific differentiation programmes.
Q63415	PCSK6_RAT	Proprotein convertase subtilisin/kexin type 6	8070361	PACE4: a subtilisin-like endoprotease prevalent in the anterior pituitary and regulated by thyroid status.
P17094	RL31_ARATH	60S ribosomal protein L3-1	2227432	Two evolutionarily divergent genes encode a cytoplasmic ribosomal protein of Arabidopsis thaliana.
P84884	AFP1_PASED	Antifungal protein 1	16766236	An antifungal peptide from passion fruit (Passiflora edulis) seeds with similarities to 2S albumin proteins.
O76460	RAD54_DROME	DNA repair and recombination protein RAD54-like	9732269	okra and spindle-B encode components of the RAD52 DNA repair pathway and affect meiosis and patterning in Drosophila oogenesis.
P38251	RFC5_YEAST	Replication factor C subunit 5	12912927	Elg1 forms an alternative RFC complex important for DNA replication and genome integrity.
Q07921	TEN1_YEAST	Telomere length regulation protein TEN1	11230140	Ten1 functions in telomere end protection and length regulation in association with Stn1 and Cdc13.
Q9M4A2	SPO11_ARATH	Meiotic recombination protein SPO11-1	17965269	The catalytically active tyrosine residues of both SPO11-1 and SPO11- 2 are required for meiotic double-strand break induction in Arabidopsis.
P27487	DPP4_HUMAN	Dipeptidyl peptidase 4	10900005	Internalization of CD26 by mannose 6-phosphate/insulin-like growth factor II receptr contributes to T cell activation.
Q8WWT9	S13A3_HUMAN	Solute carrier family 13 member 3	10794676	Structure, function, and genomic organization of human Na(+)- dependent high-affinity dicarboxylate transporter.
P37302	APE3_YEAST	Aminopeptidase Y	8175800	Molecular cloning of the aminopeptidase Y gene of Saccharomyces cerevisiae. Sequence analysis and gene disruption of a new aminopeptidase.
Q94AI7	TPL_ARATH	Protein TOPLESS	16763149	TOPLESS regulates apical embryonic fate in Arabidopsis.
Q12487	RM23_YEAST	54S ribosomal protein L23, mitochondrial	12392552	Tag-mediated isolation of yeast mitochondrial ribosome and mass spectrometric identification of its new components.
Q9M2P7	PAP9_ARATH	Probable plastid-lipid-associated protein 9, chloroplastic	16414959	Tocopherol cyclase (VTE1) localization and vitamin E accumulation in chloroplast plastoglobule lipoprotein particles.
Q02354	UTP6_YEAST	U3 small nucleolar RNA-associated protein 6	17515605	The 90S preribosome is a multimodular structure that is assembled through a hierarchical mechanism.
Q99715	COCA1_HUMAN	Collagen alpha-1(XII) chain	1427837	The mouse alpha 1(XII) and human alpha 1(XII)-like collagen genes are localized on mouse chromosome 9 and human chromosome 6.
Q9QUH0	GLRX1_MOUSE	Glutaredoxin-1	10647820	Cloning and sequencing of mouse glutaredoxin (grx) cDNA.
P01123	YPT1_YEAST	GTP-binding protein YPT1	11785952	Saccharomyces cerevisiae Pra1p/Yip3p interacts with Yip1p and Rab proteins.
Q99MB1	TLR3_MOUSE	Toll-like receptor 3	17452530	The interaction between the ER membrane protein UNC93B and TLR3, 7, and 9 is crucial for TLR signaling.
Q8R182	TMG2_MOUSE	Transmembrane gamma-carboxyglutamic acid protein 2	11042109	Identification of multiple proteins expressed in murine embryos as binding partners for the WW domains of the ubiquitin-protein ligase Nedd4.
P51878	CASP5_HUMAN	Caspase-5	7797592	Molecular cloning and pro-apoptotic activity of ICErelII and ICErelIII, members of the ICE/CED-3 family of cysteine proteases.
O95999	BCL10_HUMAN	B-cell lymphoma/leukemia 10	11466612	Interchangeable binding of Bcl10 to TRAF2 and cIAPs regulates apoptosis signaling.
P47045	TIM54_YEAST	Mitochondrial import inner membrane translocase subunit TIM54	10648604	Tim18p, a new subunit of the TIM22 complex that mediates insertion of imported proteins into the yeast mitochondrial inner membrane.
P51810	GP143_HUMAN	G-protein coupled receptor 143	19717472	The ocular albinism type 1 (OA1) G-protein-coupled receptor functions with MART-1 at early stages of melanogenesis to control melanosome identity and composition.
P38848	PEX28_YEAST	Peroxisomal membrane protein PEX28	12707309	YHR150w and YDR479c encode peroxisomal integral membrane proteins involved in the regulation of peroxisome number, size, and distribution in Saccharomyces cerevisiae.
P40480	HOS4_YEAST	Protein HOS4	11711434	The S. cerevisiae SET3 complex includes two histone deacetylases, Hos2 and Hst1, and is a meiotic-specific repressor of the sporulation gene program.
P48553	TPC10_HUMAN	Trafficking protein particle complex subunit 10	9196060	Genomic organization and complete nucleotide sequence of the TMEM1 gene on human chromosome 21q22.3.
O74375	TVP18_SCHPO	Golgi apparatus membrane protein tvp18	16823372	ORFeome cloning and global analysis of protein localization in the fission yeast Schizosaccharomyces pombe.
Q7G8V2	ARR15_ARATH	Two-component response regulator ARR15	12354925	Characterization of the ARR15 and ARR16 response regulators with special reference to the cytokinin signaling pathway mediated by the AHK4 histidine kinase in roots of Arabidopsis thaliana.
Q21955	MED15_CAEEL	Mediator of RNA polymerase II transcription subunit 15	16651656	A Mediator subunit, MDT-15, integrates regulation of fatty acid metabolism by NHR-49-dependent and -independent pathways in C. elegans.
O00762	UBE2C_HUMAN	Ubiquitin-conjugating enzyme E2 C	9122200	Dominant-negative cyclin-selective ubiquitin carrier protein E2- C/UbcH10 blocks cells in metaphase.
O43683	BUB1_HUMAN	Mitotic checkpoint serine/threonine-protein kinase BUB1	9521327	Mutations of mitotic checkpoint genes in human cancers.
O75437	ZN254_HUMAN	Zinc finger protein 254	10585455	Molecular cloning of six novel Kruppel-like zinc finger genes from hematopoietic cells and identification of a novel transregulatory domain KRNB.
P53266	SHY1_YEAST	Cytochrome oxidase assembly protein SHY1	17882259	Shy1 couples Cox1 translational regulation to cytochrome c oxidase assembly.
O35164	MCPT9_MOUSE	Mast cell protease 9	9360993	Mouse mast cell protease 9, a novel member of the chromosome 14 family of serine proteases that is selectively expressed in uterine mast cells.
P47712	PA24A_HUMAN	Cytosolic phospholipase A2	8381049	cPLA2 is phosphorylated and activated by MAP kinase.
P54144	AMT11_ARATH	Ammonium transporter 1 member 1	17317660	Quantitative phosphoproteomics of early elicitor signaling in Arabidopsis.
P85078	3CP2_STRSQ	Tricyclic peptide MS-271	8689231	MS-271, a novel inhibitor of calmodulin-activated myosin light chain kinase from Streptomyces sp. -- I. Isolation, structural determination and biological properties of MS-271.
P21182	DCAM_YEAST	S-adenosylmethionine decarboxylase proenzyme	2266128	Spermidine biosynthesis in Saccharomyces cerevisiae. Biosynthesis and processing of a proenzyme form of S-adenosylmethionine decarboxylase.
P07101	TY3H_HUMAN	Tyrosine 3-monooxygenase	2896667	Expression of human tyrosine hydroxylase cDNA in invertebrate cells using a baculovirus vector.
Q9WTZ2	MBTP1_MOUSE	Membrane-bound transcription factor site-1 protease	9990022	Mammalian subtilisin/kexin isozyme SKI-1: a widely expressed proprotein convertase with a unique cleavage specificity and cellular localization.
Q9UQ84	EXO1_HUMAN	Exonuclease 1	15225546	A defined human system that supports bidirectional mismatch-provoked excision.
Q09161	NCBP1_HUMAN	Nuclear cap-binding protein subunit 1	9111328	Interaction between the human nuclear cap-binding protein complex and hnRNP F.
P41237	CTXN1_RAT	Cortexin-1	8336151	Identification of cortexin: a novel, neuron-specific, 82-residue membrane protein enriched in rodent cerebral cortex.
P16444	DPEP1_HUMAN	Dipeptidase 1	2303490	Primary structure of human microsomal dipeptidase deduced from molecular cloning.
Q12129	NMD4_YEAST	Nonsense-mediated decay protein 4	7883168	Identification of a novel component of the nonsense-mediated mRNA decay pathway by use of an interacting protein screen.
Q9Z335	SBK1_RAT	Serine/threonine-protein kinase SBK1	11322885	Cloning and characterization of a novel serine/threonine protein kinase gene expressed predominantly in developing brain.
Q8WTC1	RT15_DROME	28S ribosomal protein S15, mitochondrial	14651932	Bonsai, a ribosomal protein S15 homolog, involved in gut mitochondrial activity and systemic growth.
Q04373	PUF6_YEAST	Pumilio homology domain family member 6	15198983	A new yeast PUF family protein, Puf6p, represses ASH1 mRNA translation and is required for its localization.
P24941	CDK2_HUMAN	Cell division protein kinase 2	8601310	Crystal structure and mutational analysis of the human CDK2 kinase complex with cell cycle-regulatory protein CksHs1.
Q43725	CYSKM_ARATH	Cysteine synthase, mitochondrial	10940562	Genomic and functional characterization of the oas gene family encoding O-acetylserine (thiol) lyases, enzymes catalyzing the final step in cysteine biosynthesis in Arabidopsis thaliana.
Q7KZI7	MARK2_HUMAN	Serine/threonine-protein kinase MARK2	9730619	Human serine/threonine protein kinase EMK1: genome structure and cDNA cloning of isoforms produced by alternative splicing.
Q06418	TYRO3_HUMAN	Tyrosine-protein kinase receptor TYRO3	7511603	RSE, a novel receptor-type tyrosine kinase with homology to Axl/Ufo, is expressed at high levels in the brain.
Q99N80	SYTL1_MOUSE	Synaptotagmin-like protein 1	11243866	Synaptotagmin-like protein 1-3: a novel family of C-terminal-type tandem C2 proteins.
P52480	KPYM_MOUSE	Pyruvate kinase isozymes M1/M2	18191611	Pyruvate kinase isozyme type M2 (PKM2) interacts and cooperates with Oct-4 in regulating transcription.
Q15784	NDF2_HUMAN	Neurogenic differentiation factor 2	8816493	NeuroD2 and neuroD3: distinct expression patterns and transcriptional activation potentials within the neuroD gene family.
P37238	PPARG_MOUSE	Peroxisome proliferator-activated receptor gamma	8041794	Differential expression and activation of a family of murine peroxisome proliferator-activated receptors.
Q10953	WRM1_CAEEL	Armadillo repeat-containing protein wrm-1	16890160	Crosstalk between a nuclear receptor and beta-catenin signaling decides cell fates in the C. elegans somatic gonad.
Q9ZQ99	COGT1_ARATH	Cytokinin-O-glucosyltransferase 1	15342621	N-glucosylation of cytokinins by glycosyltransferases of Arabidopsis thaliana.
P31430	DPEP1_RAT	Dipeptidase 1	1420313	Primary structure of rat renal dipeptidase and expression of its mRNA in rat tissues and COS-1 cells.
O23463	CMTA5_ARATH	Calmodulin-binding transcription activator 5	12218065	A calmodulin-binding/CGCG box DNA-binding protein family involved in multiple signaling pathways in plants.
O61735	CLOCK_DROME	Circadian locomoter output cycles protein kaput	9630223	A mutant Drosophila homolog of mammalian Clock disrupts circadian rhythms and transcription of period and timeless.
Q9WUB0	UB7I3_MOUSE	RanBP-type and C3HC4-type zinc finger-containing protein 1	19136968	Involvement of linear polyubiquitylation of NEMO in NF-kappaB activation.
P62701	RS4X_HUMAN	40S ribosomal protein S4, X isoform	8706699	Characterization of the human small-ribosomal-subunit proteins by N- terminal and internal sequencing, and mass spectrometry.
Q02575	HEN1_HUMAN	Helix-loop-helix protein 1	1328219	A comparative structural characterization of the human NSCL-1 and NSCL-2 genes. Two basic helix-loop-helix genes expressed in the developing nervous system.
P07308	ACOD1_RAT	Acyl-CoA desaturase 1	12419843	Stearoyl-CoA desaturase 1 (Scd1) gene overexpression is associated with genetic predisposition to hepatocarcinogenesis in mice and rats.
Q5U4X3	MEI3A_XENLA	Homeobox protein meis3-A	11566848	XMeis3 protein activity is required for proper hindbrain patterning in Xenopus laevis embryos.
Q9TW65	DMD_CAEEL	Dystrophin-1	10369883	Dystrobrevin- and dystrophin-like mutants display similar phenotypes in the nematode Caenorhabditis elegans.
Q9ASX5	Y5520_ARATH	Uncharacterized aarF domain-containing protein kinase At5g05200, chloroplastic	16414959	Tocopherol cyclase (VTE1) localization and vitamin E accumulation in chloroplast plastoglobule lipoprotein particles.
Q90ZH7	SX18B_XENLA	Transcription factor Sox-18B	16193513	SOX7 and SOX18 are essential for cardiogenesis in Xenopus.
Q08369	GATA4_MOUSE	Transcription factor GATA-4	15542826	Jumonji represses atrial natriuretic factor gene expression by inhibiting transcriptional activities of cardiac transcription factors.
P84249	H33_DROME	Histone H3.3	1748304	A Drosophila melanogaster H3.3 cDNA encodes a histone variant identical with the vertebrate H3.3.
Q8JZM4	DNER_MOUSE	Delta and Notch-like epidermal growth factor-related receptor	15965470	DNER acts as a neuron-specific Notch ligand during Bergmann glial development.
Q08280	BSC6_YEAST	Bypass of stop codon protein 6	14562095	Global analysis of protein localization in budding yeast.
P23639	PSA2_YEAST	Proteasome component Y7	9087403	Structure of 20S proteasome from yeast at 2.4-A resolution.
O14275	YET6_SCHPO	Pentatricopeptide repeat-containing protein C8C9.06c	16823372	ORFeome cloning and global analysis of protein localization in the fission yeast Schizosaccharomyces pombe.
Q9FLB1	PYL5_ARATH	Abscisic acid receptor PYL5	19874541	PYR/PYL/RCAR family members are major in-vivo ABI1 protein phosphatase 2C-interacting proteins in Arabidopsis.
Q8IW35	CEP97_HUMAN	Centrosomal protein of 97 kDa	17719545	Cep97 and CP110 suppress a cilia assembly program.
P36144	RL1D1_YEAST	Ribosome biogenesis protein UTP30	14562095	Global analysis of protein localization in budding yeast.
Q19289	IFB1_CAEEL	Intermediate filament protein ifb-1	11427699	Essential roles for four cytoplasmic intermediate filament proteins in Caenorhabditis elegans development.
P39721	AIM2_YEAST	Protein AIM2	14562095	Global analysis of protein localization in budding yeast.
P13601	AL1A7_RAT	Aldehyde dehydrogenase, cytosolic 1	2753900	Phenobarbital-inducible aldehyde dehydrogenase in the rat. cDNA sequence and regulation of the mRNA by phenobarbital in responsive rats.
P08697	A2AP_HUMAN	Alpha-2-antiplasmin	2830248	Structure of human alpha 2-plasmin inhibitor deduced from the cDNA sequence.
Q9ES40	PRAF3_RAT	PRA1 family protein 3	11242046	Modulation of the neuronal glutamate transporter EAAC1 by the interacting protein GTRAP3-18.
O70152	DPM1_MOUSE	Dolichol-phosphate mannosyltransferase	9535917	A homologue of Saccharomyces cerevisiae Dpm1p is not sufficient for synthesis of dolichol-phosphate-mannose in mammalian cells.
Q8CG64	FKRP_MOUSE	Fukutin-related protein	17452335	Fukutin-related protein associates with the sarcolemmal dystrophin- glycoprotein complex.
P02283	H2B_DROME	Histone H2B	117830	Sequence of histone 2B of Drosophila melanogaster.
O65469	CRK9_ARATH	Putative cysteine-rich receptor-like protein kinase 9	16307367	Identification of NPR1-dependent and independent genes early induced by salicylic acid treatment in Arabidopsis.
P06700	SIR2_YEAST	NAD-dependent histone deacetylase SIR2	10693811	Transcriptional silencing and longevity protein Sir2 is an NAD- dependent histone deacetylase.
Q6NS38	ALKB2_HUMAN	Alpha-ketoglutarate-dependent dioxygenase alkB homolog 2	18432238	Crystal structures of DNA/RNA repair enzymes AlkB and ABH2 bound to dsDNA.
P46531	NOTC1_HUMAN	Neurogenic locus notch homolog protein 1	16025100	Mutations in NOTCH1 cause aortic valve disease.
P22561	WT1_MOUSE	Wilms tumor protein homolog	9784496	WT1 interacts with the splicing factor U2AF65 in an isoform-dependent manner and can be incorporated into spliceosomes.
P0A9K9	SLYD_ECOLI	FKBP-type peptidyl-prolyl cis-trans isomerase slyD	19947632	The Ni(II)-binding properties of the metallochaperone SlyD.
Q6P4F1	FUT10_HUMAN	Alpha-(1,3)-fucosyltransferase 10	11698403	Composition of Drosophila melanogaster proteome involved in fucosylated glycan metabolism.
P61024	CKS1_HUMAN	Cyclin-dependent kinases regulatory subunit 1	8601310	Crystal structure and mutational analysis of the human CDK2 kinase complex with cell cycle-regulatory protein CksHs1.
Q03419	IZH1_YEAST	ADIPOR-like receptor IZH1	15060275	Metalloregulation of yeast membrane steroid receptor homologs.
P49768	PSN1_HUMAN	Presenilin-1	10551805	Identification of a novel PSD-95/Dlg/ZO-1 (PDZ)-like protein interacting with the C terminus of presenilin-1.
Q07878	VPS13_YEAST	Vacuolar protein sorting-associated protein 13	9314526	SOI1 encodes a novel, conserved protein that promotes TGN-endosomal cycling of Kex2p and other membrane proteins by modulating the function of two TGN localization signals.
Q8I5P7	SYSC_PLAF7	Seryl-tRNA synthetase, cytoplasmic	17653272	Rapid identification of malaria vaccine candidates based on alpha- helical coiled coil protein motif.
O14657	TOR1B_HUMAN	Torsin-1B	9288096	The early-onset torsion dystonia gene (DYT1) encodes an ATP-binding protein.
P39748	FEN1_HUMAN	Flap endonuclease 1	7961795	Structural and functional homology between mammalian DNase IV and the 5'-nuclease domain of Escherichia coli DNA polymerase I.
P84679	SC33_TITCA	Toxin Tc33	15025998	Proteomics of the venom from the Amazonian scorpion Tityus cambridgei and the role of prolines on mass spectrometry analysis of toxins.
P41273	TNFL9_HUMAN	Tumor necrosis factor ligand superfamily member 9	8088337	Molecular and biological characterization of human 4-1BB and its ligand.
Q61955	KLK8_MOUSE	Kallikrein-8	16308352	Neuropsin is essential for early processes of memory acquisition and Schaffer collateral long-term potentiation in adult mouse hippocampus in vivo.
P38170	CND2_YEAST	Condensin complex subunit 2	10749931	Chromosome condensation factor Brn1p is required for chromatid separation in mitosis.
O70585	DTNB_MOUSE	Dystrobrevin beta	11316798	Dysbindin, a novel coiled-coil-containing protein that interacts with the dystrobrevins in muscle and brain.
Q9Y7Y7	GAS4_SCHPO	1,3-beta-glucanosyltransferase gas4	18410286	The beta-1,3-glucanosyltransferase gas4p is essential for ascospore wall maturation and spore viability in Schizosaccharomyces pombe.
P35568	IRS1_HUMAN	Insulin receptor substrate 1	7541045	Non-SH2 domains within insulin receptor substrate-1 and SHC mediate their phosphotyrosine-dependent interaction with the NPEY motif of the insulin-like growth factor I receptor.
P81919	OR46A_DROME	Odorant receptor 46a, isoform A	10069338	A novel family of divergent seven-transmembrane proteins: candidate odorant receptors in Drosophila.
P53992	SC24C_HUMAN	Protein transport protein Sec24C	10329445	A family of mammalian proteins homologous to yeast Sec24p.
Q54ET0	GRLE_DICDI	Metabotropic glutamate receptor-like protein E	16527814	A metabotropic glutamate receptor family gene in Dictyostelium discoideum.
Q9NL89	BGBP_BOMMO	Beta-1,3-glucan-binding protein	10671539	A pattern-recognition protein for beta-1,3-glucan. The binding domain and the cDNA cloning of beta-1,3-glucan recognition protein from the silkworm, Bombyx mori.
Q9BTX1	NDC1_HUMAN	Nucleoporin NDC1	16600873	The conserved transmembrane nucleoporin NDC1 is required for nuclear pore complex assembly in vertebrate cells.
P53193	JAC1_YEAST	J-type co-chaperone JAC1, mitochondrial	12756240	Ssq1, a mitochondrial Hsp70 involved in iron-sulfur (Fe/S) center biogenesis. Similarities to and differences from its bacterial counterpart.
Q04658	SMA2_YEAST	Spore membrane assembly protein 2	11470404	A screen for genes required for meiosis and spore formation based on whole-genome expression.
P40963	SAS2_YEAST	Histone acetyltransferase SAS2	12626510	Sas4 and Sas5 are required for the histone acetyltransferase activity of Sas2 in the SAS complex.
Q93646	SNT1_CAEEL	Syntrophin-1	12234669	Genetic evidence for a dystrophin-glycoprotein complex (DGC) in Caenorhabditis elegans.
Q9Z2Z7	PGPS1_CRIGR	CDP-diacylglycerol--glycerol-3-phosphate 3-phosphatidyltransferase, mitochondrial	9880566	Isolation of a chinese hamster ovary (CHO) cDNA encoding phosphatidylglycerophosphate (PGP) synthase, expression of which corrects the mitochondrial abnormalities of a PGP synthase-defective mutant of CHO-K1 cells.
Q01726	MSHR_HUMAN	Melanocyte-stimulating hormone receptor	9571181	Human pigmentation phenotype: a point mutation generates nonfunctional MSH receptor.
Q8TEY7	UBP33_HUMAN	Ubiquitin carboxyl-terminal hydrolase 33	19363159	Beta-arrestin-dependent signaling and trafficking of 7-transmembrane receptors is reciprocally regulated by the deubiquitinase USP33 and the E3 ligase Mdm2.
P07773	CATA_ACIAD	Catechol 1,2-dioxygenase	10801478	The 1.8 A crystal structure of catechol 1,2-dioxygenase reveals a novel hydrophobic helical zipper as a subunit linker.
P38344	REI1_YEAST	Pre-60S factor REI1	16648468	Nuclear recycling of the pre-60S ribosomal subunit-associated factor Arx1 depends on Rei1 in Saccharomyces cerevisiae.
O97237	YGCC1_PLAF7	GRIP and coiled-coil domain-containing protein PFC0235w	17653272	Rapid identification of malaria vaccine candidates based on alpha- helical coiled coil protein motif.
Q03063	DIG1_YEAST	Down-regulator of invasive growth 1	8918885	Two novel targets of the MAP kinase Kss1 are negative regulators of invasive growth in the yeast Saccharomyces cerevisiae.
O00469	PLOD2_HUMAN	Procollagen-lysine,2-oxoglutarate 5-dioxygenase 2	9054364	Cloning and characterization of a novel human lysyl hydroxylase isoform highly expressed in pancreas and muscle.
P25579	LRE1_YEAST	Laminarase-resistance protein LRE1	11532139	Hyperosmotic stress response and regulation of cell wall integrity in Saccharomyces cerevisiae share common functional aspects.
Q9NX02	NALP2_HUMAN	NACHT, LRR and PYD domains-containing protein 2	15030775	NALP3 forms an IL-1beta-processing inflammasome with increased activity in Muckle-Wells autoinflammatory disorder.
Q16875	F263_HUMAN	6-phosphofructo-2-kinase/fructose-2,6-biphosphatase 3	8830046	Cloning of cDNA encoding for a novel isozyme of fructose 6-phosphate, 2-kinase/fructose 2,6-bisphosphatase from human placenta.
P03536	NSP3_ROTS1	Non-structural protein 3	12086624	Recognition of eIF4G by rotavirus NSP3 reveals a basis for mRNA circularization.
P13746	1A11_HUMAN	HLA class I histocompatibility antigen, A-11 alpha chain	2437024	DNA sequence of HLA-A11: remarkable homology with HLA-A3 allows identification of residues involved in epitopes recognized by antibodies and T cells.
P58952	GR22C_DROME	Putative gustatory receptor 22c	11516643	Spatially restricted expression of candidate taste receptors in the Drosophila gustatory system.
Q17353	PAR3_CAEEL	Partitioning defective protein 3	8521491	Asymmetrically distributed PAR-3 protein contributes to cell polarity and spindle alignment in early C. elegans embryos.
Q91904	FXI1A_XENLA	Forkhead box protein I1-A	7739038	DNA recognition site analysis of Xenopus winged helix proteins.
P77211	CUSC_ECOLI	Cation efflux system protein cusC	11283292	The product of the ybdE gene of the Escherichia coli chromosome is involved in detoxification of silver ions.
Q9UK45	LSM7_HUMAN	U6 snRNA-associated Sm-like protein LSm7	10523320	A doughnut-shaped heteromer of human Sm-like proteins binds to the 3'-end of U6 snRNA, thereby facilitating U4/U6 duplex formation in vitro.
P27843	YIGG_ECOLI	Inner membrane protein yigG	11867724	Rapid topology mapping of Escherichia coli inner-membrane proteins by prediction and PhoA/GFP fusion analysis.
Q16651	PRSS8_HUMAN	Prostasin	7768952	Molecular cloning, tissue-specific expression, and cellular localization of human prostasin mRNA.
Q01656	RSP4_CHLRE	Flagellar radial spoke protein 4	1508197	Sequence analysis reveals homology between two proteins of the flagellar radial spoke.
P29467	MEI4_YEAST	Meiosis-specific protein MEI4	16783010	Saccharomyces cerevisiae Mer2, Mei4 and Rec114 form a complex required for meiotic double-strand break formation.
P61073	CXCR4_HUMAN	C-X-C chemokine receptor type 4	9468539	Genomic organization and functional characterization of the chemokine receptor CXCR4, a major entry co-receptor for human immunodeficiency virus type 1.
Q14032	BAAT_HUMAN	Bile acid-CoA:amino acid N-acyltransferase	8034703	Glycine and taurine conjugation of bile acids by a single enzyme. Molecular cloning and expression of human liver bile acid CoA:amino acid N-acyltransferase.
P47104	RAV1_YEAST	Regulator of V-ATPase in vacuolar membrane protein 1	15090613	Soi3p/Rav1p functions at the early endosome to regulate endocytic trafficking to the vacuole and localization of trans-Golgi network transmembrane proteins.
Q9Z118	ROD1_RAT	Regulator of differentiation 1	10207106	Isolation of a mammalian homologue of a fission yeast differentiation regulator.
Q9GCB9	RT02_ARATH	Ribosomal protein S2, mitochondrial	12369627	Plant mitochondrial rps2 genes code for proteins with a C-terminal extension that is processed.
P53260	GATF_YEAST	Glutamyl-tRNA(Gln) amidotransferase subunit F, mitochondrial	16823961	Toward the complete yeast mitochondrial proteome: multidimensional separation techniques for mitochondrial proteomics.
Q9NQB0	TF7L2_HUMAN	Transcription factor 7-like 2	12408868	The beta-catenin/TCF-4 complex imposes a crypt progenitor phenotype on colorectal cancer cells.
Q8CEE0	CEP57_MOUSE	Centrosomal protein of 57 kDa	12954732	Tsp57: a novel gene induced during a specific stage of spermatogenesis.
Q9USQ1	CTF18_SCHPO	Chromosome transmission fidelity protein 18	15226378	Sister-chromatid cohesion mediated by the alternative RF- CCtf18/Dcc1/Ctf8, the helicase Chl1 and the polymerase-alpha- associated protein Ctf4 is essential for chromatid disjunction during meiosis II.
Q00874	DR100_ARATH	DNA-damage-repair/toleration protein DRT100	1518832	A plant cDNA that partially complements Escherichia coli recA mutations predicts a polypeptide not strongly homologous to RecA proteins.
Q95121	PEDF_BOVIN	Pigment epithelium-derived factor	7592790	Pigment epithelium-derived factor behaves like a noninhibitory serpin. Neurotrophic activity does not require the serpin reactive loop.
P11308	ERG_HUMAN	Transcriptional regulator ERG	3476934	The erg gene: a human gene related to the ets oncogene.
P84791	HBAD_AYTFU	Hemoglobin subunit alpha-D	15567161	Molecular mechanism of high altitude respiration: primary structure of a minor hemoglobin component from Tufted duck (Aythya fuligula, Anseriformes).
P15848	ARSB_HUMAN	Arylsulfatase B	1718978	Mucopolysaccharidosis VI (Maroteaux-Lamy syndrome). An intermediate clinical phenotype caused by substitution of valine for glycine at position 137 of arylsulfatase B.
P22147	XRN1_YEAST	5'-3' exoribonuclease 1	2076815	kem mutations affect nuclear fusion in Saccharomyces cerevisiae.
Q940X7	RBX1A_ARATH	RING-box protein 1a	12381738	The AtRbx1 protein is part of plant SCF complexes, and its down- regulation causes severe growth and developmental defects.
Q9P7D3	YOFG_SCHPO	WHI2-like protein P4H10.16c	16823372	ORFeome cloning and global analysis of protein localization in the fission yeast Schizosaccharomyces pombe.
Q04272	VPS20_YEAST	Vacuolar protein sorting-associated protein 20	12953057	Vps20p and Vta1p interact with Vps4p and function in multivesicular body sorting and endosomal transport in Saccharomyces cerevisiae.
Q04049	POLH_YEAST	DNA polymerase eta	12110599	Lesion bypass in yeast cells: Pol eta participates in a multi-DNA polymerase process.
Q9H2X3	CLC4M_HUMAN	C-type lectin domain family 4 member M	10072769	Selection of cDNAs encoding putative type II membrane proteins on the cell surface from a human full-length cDNA bank.
Q02648	TRM44_YEAST	tRNA (uracil-O(2)-)-methyltransferase	14562095	Global analysis of protein localization in budding yeast.
Q9ESQ4	NMUR2_RAT	Neuromedin-U receptor 2	10894543	Identification of receptors for neuromedin U and its role in feeding.
Q7L0Y3	MRRP1_HUMAN	Mitochondrial ribonuclease P protein 1	18984158	RNase P without RNA: identification and functional reconstitution of the human mitochondrial tRNA processing enzyme.
Q9GZT4	SRR_HUMAN	Serine racemase	11054547	Human serine racemase: molecular cloning, genomic organization and functional expression.
O00507	USP9Y_HUMAN	Probable ubiquitin carboxyl-terminal hydrolase FAF-Y	8922996	The Drosophila developmental gene fat facets has a human homologue in Xp11.4 which escapes X-inactivation and has related sequences on Yq11.2.
P53923	CTU2_YEAST	Cytoplasmic tRNA 2-thiolation protein 2	18664566	Thio-modification of yeast cytosolic tRNA requires a ubiquitin- related system that resembles bacterial sulfur transfer systems.
P19878	NCF2_HUMAN	Neutrophil cytosol factor 2	11090627	Structure of the TPR domain of p67phox in complex with Rac.GTP.
Q02724	ULP1_YEAST	Ubiquitin-like-specific protease 1	10094048	A new protease required for cell-cycle progression in yeast.
Q8I2A6	CBPZ1_PLAF7	Putative zinc carboxypeptidase PFA0170c	17653272	Rapid identification of malaria vaccine candidates based on alpha- helical coiled coil protein motif.
Q940X7	RBX1A_ARATH	RING-box protein 1a	12215511	Role of the Arabidopsis RING-H2 protein RBX1 in RUB modification and SCF function.
O15305	PMM2_HUMAN	Phosphomannomutase 2	9140401	Mutations in PMM2, a phosphomannomutase gene on chromosome 16p13, in carbohydrate-deficient glycoprotein type I syndrome (Jaeken syndrome).
Q8BX90	FND3A_MOUSE	Fibronectin type-III domain-containing protein 3A	16904100	FNDC3A is required for adhesion between spermatids and Sertoli cells.
P35556	FBN2_HUMAN	Fibrillin-2	8120105	Structure and expression of fibrillin-2, a novel microfibrillar component preferentially located in elastic matrices.
Q08760	RAX1_YEAST	Bud site selection protein RAX1	14980713	Rax1, a protein required for the establishment of the bipolar budding pattern in yeast.
P50442	GATM_RAT	Glycine amidinotransferase, mitochondrial	8021264	Cloning and sequencing of rat kidney L-arginine:glycine amidinotransferase. Studies on the mechanism of regulation by growth hormone and creatine.
P53746	FRE4_YEAST	Ferric reductase transmembrane component 4	11120744	The role of the FRE family of plasma membrane reductases in the uptake of siderophore-iron in Saccharomyces cerevisiae.
Q10469	MGAT2_HUMAN	Alpha-1,6-mannosyl-glycoprotein 2-beta-N-acetylglucosaminyltransferase	7635144	The human UDP-N-acetylglucosamine: alpha-6-D-mannoside-beta-1,2-N- acetylglucosaminyltransferase II gene (MGAT2). Cloning of genomic DNA, localization to chromosome 14q21, expression in insect cells and purification of the recombinant protein.
Q9BRX9	WDR83_HUMAN	WD repeat domain-containing protein 83	11991638	Purification and characterization of native spliceosomes suitable for three-dimensional structural analysis.
Q8R1B5	CPLX3_MOUSE	Complexin-3	15911881	Structurally and functionally unique complexins at retinal ribbon synapses.
Q08438	VHS3_YEAST	Protein VHS3	15192104	Functional characterization of the Saccharomyces cerevisiae VHS3 gene. A regulatory subunit of the Ppz1 protein phosphatase with novel, phosphatase-unrelated functions.
P53930	AF9_YEAST	Protein AF-9 homolog	14562095	Global analysis of protein localization in budding yeast.
Q9H2R5	KLK15_HUMAN	Kallikrein-15	8018728	A novel serine proteinase-like sequence from human brain.
P08729	K2C7_HUMAN	Keratin, type II cytoskeletal 7	2415537	Sequence and expression of a human type II mesothelial keratin.
O00291	HIP1_HUMAN	Huntingtin-interacting protein 1	11577110	Clathrin- and AP-2-binding sites in HIP1 uncover a general assembly role for endocytic accessory proteins.
P13712	MSI1_YEAST	Chromatin assembly factor 1 subunit p50	9030687	Ultraviolet radiation sensitivity and reduction of telomeric silencing in Saccharomyces cerevisiae cells lacking chromatin assembly factor-I.
P0AA89	DOSC_ECOLI	Diguanylate cyclase DosC	17010156	Cyclic-di-GMP-mediated signalling within the sigma network of Escherichia coli.
P28799	GRN_HUMAN	Granulins	1542665	Isolation and sequence of the granulin precursor cDNA from human bone marrow reveals tandem cysteine-rich granulin domains.
A7LFZ6	DCL4_ORYSJ	Endoribonuclease Dicer homolog 4	17804793	The small interfering RNA production pathway is required for shoot meristem initiation in rice.
Q84J50	HS177_ORYSJ	17.7 kDa class I heat shock protein	19703271	Rice sHsp genes: genomic organization and expression profiling under stress and development.
Q06135	GAS2_YEAST	1,3-beta-glucanosyltransferase GAS2	17397106	The Gas family of proteins of Saccharomyces cerevisiae: characterization and evolutionary analysis.
P51654	GPC3_HUMAN	Glypican-3	8589713	Mutations in GPC3, a glypican gene, cause the Simpson-Golabi-Behmel overgrowth syndrome.
Q75GK0	IAA11_ORYSJ	Auxin-responsive protein IAA11	16200395	Structure and expression analysis of early auxin-responsive Aux/IAA gene family in rice (Oryza sativa).
Q9UW13	PALF_CANAL	pH-response regulator protein palF/RIM8	10601209	PRR1, a homolog of Aspergillus nidulans palF, controls pH-dependent gene expression and filamentation in Candida albicans.
P35427	RL13A_RAT	60S ribosomal protein L13a	8119894	A leucine zipper-like motif and a basic region-leucine zipper-like element in rat ribosomal protein L13a. Identification of the tum- transplantation antigen P198.
P77425	ALLC_ECOLI	Allantoate amidohydrolase	17362992	Structural analysis of a ternary complex of allantoate amidohydrolase from Escherichia coli reveals its mechanics.
P07207	NOTCH_DROME	Neurogenic locus Notch protein	15620649	Drosophila Nedd4 regulates endocytosis of notch and suppresses its ligand-independent activation.
O14843	FFAR3_HUMAN	Free fatty acid receptor 3	9344866	A cluster of four novel human G protein-coupled receptor genes occurring in close proximity to CD22 gene on chromosome 19q13.1.
Q06554	IRC20_YEAST	Uncharacterized ATP-dependent helicase IRC20	14562095	Global analysis of protein localization in budding yeast.
P80428	ARP4_YEAST	Actin-related protein 4	12353039	Acetylation of histone H4 by Esa1 is required for DNA double-strand break repair.
P51541	KARG_LIMPO	Arginine kinase	7819288	Isolation and sequence analysis of the gene for arginine kinase from the chelicerate arthropod, Limulus polyphemus: insights into catalytically important residues.
O60663	LMX1B_HUMAN	LIM homeobox transcription factor 1-beta	9590287	Mutations in LMX1B cause abnormal skeletal patterning and renal dysplasia in nail patella syndrome.
P38398	BRCA1_HUMAN	Breast cancer type 1 susceptibility protein	17525340	Abraxas and RAP80 form a BRCA1 protein complex required for the DNA damage response.
P41595	5HT2B_HUMAN	5-hydroxytryptamine receptor 2B	8143856	Cloning and functional characterization of the human 5-HT2B serotonin receptor.
Q9USM9	COQ10_SCHPO	Coenzyme Q-binding protein coq10, mitochondrial	16823372	ORFeome cloning and global analysis of protein localization in the fission yeast Schizosaccharomyces pombe.
P16649	TUP1_YEAST	General transcriptional corepressor TUP1	14525981	Tup1-Ssn6 interacts with multiple class I histone deacetylases in vivo.
P42774	GBF1_ARATH	G-box-binding factor 1	1373374	Heterodimerization between light-regulated and ubiquitously expressed Arabidopsis GBF bZIP proteins.
Q12983	BNIP3_HUMAN	BCL2/adenovirus E1B 19 kDa protein-interacting protein 3	10381623	A novel adenovirus E1B19K-binding protein B5 inhibits apoptosis induced by Nip3 by forming a heterodimer through the C-terminal hydrophobic region.
Q9QZM2	DPOG2_MOUSE	DNA polymerase subunit gamma-2, mitochondrial	11172710	Crystal structure and deletion analysis show that the accessory subunit of mammalian DNA polymerase gamma, Pol gamma B, functions as a homodimer.
Q9D415	DLGP1_MOUSE	Disks large-associated protein 1	15024750	Differential mRNA expression and protein localization of the SAP90/PSD-95-associated proteins (SAPAPs) in the nervous system of the mouse.
O00148	DDX39_HUMAN	ATP-dependent RNA helicase DDX39	15047853	Growth-regulated expression and G0-specific turnover of the mRNA that encodes URH49, a mammalian DExH/D box protein that is highly related to the mRNA export protein UAP56.
P48607	SPZ_DROME	Protein spaetzle	8808632	The dorsoventral regulatory gene cassette spatzle/Toll/cactus controls the potent antifungal response in Drosophila adults.
P40063	RT105_YEAST	Regulator of Ty1 transposition protein 105	14562095	Global analysis of protein localization in budding yeast.
Q9UUB5	MIS13_SCHPO	Kinetochore protein mis13	17035632	Reconstruction of the kinetochore during meiosis in fission yeast Schizosaccharomyces pombe.
O75340	PDCD6_HUMAN	Programmed cell death protein 6	18256029	Identification of Alix-type and non-Alix-type ALG-2-binding sites in human phospholipid scramblase 3: differential binding to an alternatively spliced isoform and amino acid-substituted mutants.
O94703	RPA12_SCHPO	DNA-directed RNA polymerase I subunit RPA12	11254133	Isolation and characterization of the fission yeast gene Sprpa12+ reveals that the conserved C-terminal zinc-finger region is dispensable for the function of its product.
O59790	ARK1_SCHPO	Serine/threonine-protein kinase ark1	11950927	The Schizosaccharomyces pombe aurora-related kinase Ark1 interacts with the inner centromere protein Pic1 and mediates chromosome segregation and cytokinesis.
O95251	MYST2_HUMAN	Histone acetyltransferase MYST2	10930412	Androgen receptor interacts with a novel MYST protein, HBO1.
Q9PTD7	CING_XENLA	Cingulin	12023291	Evidence for a functional interaction between cingulin and ZO-1 in cultured cells.
O35956	S22A6_RAT	Solute carrier family 22 member 6	9228014	Expression cloning and characterization of a novel multispecific organic anion transporter.
P38783	FYV4_YEAST	Protein FYV4, mitochondrial	14562095	Global analysis of protein localization in budding yeast.
Q03251	GRP8_ARATH	Glycine-rich RNA-binding protein 8	7513083	Genes encoding glycine-rich Arabidopsis thaliana proteins with RNA- binding motifs are influenced by cold treatment and an endogenous circadian rhythm.
Q99102	MUC4_HUMAN	Mucin-4	10024507	Complete sequence of the human mucin MUC4: a putative cell membrane- associated mucin.
Q07303	EPOR_RAT	Erythropoietin receptor	7684373	Functional erythropoietin receptor of the cells with neural characteristics. Comparison with receptor properties of erythroid cells.
P24528	MGMT_RAT	Methylated-DNA--protein-cysteine methyltransferase	1945835	Cloning and expresion of cDNA for rat O6-methylguanine-DNA methyltransferase.
P83869	IM14_DROME	Immune-induced peptide 14	9736738	Differential display of peptides induced during the immune response of Drosophila: a matrix-assisted laser desorption ionization time-of- flight mass spectrometry study.
P35555	FBN1_HUMAN	Fibrillin-1	15165854	Molecular structure and interaction of recombinant human type XVI collagen.
P52566	GDIR2_HUMAN	Rho GDP-dissociation inhibitor 2	8262133	Identification of two human Rho GDP dissociation inhibitor proteins whose overexpression leads to disruption of the actin cytoskeleton.
P02675	FIBB_HUMAN	Fibrinogen beta chain	6688356	Characterization of complementary deoxyribonucleic acid and genomic deoxyribonucleic acid for the beta chain of human fibrinogen.
Q78PB6	NDEL1_RAT	Nuclear distribution protein nudE-like 1	15728732	Inhibition of NUDEL (nuclear distribution element-like)- oligopeptidase activity by disrupted-in-schizophrenia 1.
P38274	HSL7_YEAST	Protein arginine N-methyltransferase HSL7	10490648	Hsl7 localizes to a septin ring and serves as an adapter in a regulatory pathway that relieves tyrosine phosphorylation of Cdc28 protein kinase in Saccharomyces cerevisiae.
O04931	AGLU_BETVU	Alpha-glucosidase	7766184	Chemical modification and amino acid sequence of active site in sugar beet alpha-glucosidase.
Q12690	RL13A_YEAST	60S ribosomal protein L13-A	9559554	The list of cytoplasmic ribosomal proteins of Saccharomyces cerevisiae.
Q9HCX4	TRPC7_HUMAN	Short transient receptor potential channel 7	15757897	MxA, a member of the dynamin superfamily, interacts with the ankyrin- like repeat domain of TRPC.
Q9UU83	PAL1_SCHPO	Protein pal1	15975911	The novel fission yeast protein Pal1p interacts with Hip1-related Sla2p/End4p and is involved in cellular morphogenesis.
Q08641	AB140_YEAST	Uncharacterized methyltransferase ABP140	9467951	Isolation and characterization of a novel actin filament-binding protein from Saccharomyces cerevisiae.
P40554	URM1_YEAST	Ubiquitin-related modifier 1	10713047	A protein conjugation system in yeast with homology to biosynthetic enzyme reaction of prokaryotes.
Q9JM59	KCIP2_RAT	Kv channel-interacting protein 2	12006572	Palmitoylation of KChIP splicing variants is required for efficient cell surface expression of Kv4.3 channels.
P13186	KIN2_YEAST	Serine/threonine-protein kinase KIN2	15563607	The yeast par-1 homologs kin1 and kin2 show genetic and physical interactions with components of the exocytic machinery.
P19474	RO52_HUMAN	E3 ubiquitin-protein ligase TRIM21	16316627	Oncogenic protein UnpEL/Usp4 deubiquitinates Ro52 by its isopeptidase activity.
P22354	RM20_YEAST	54S ribosomal protein L20, mitochondrial	12392552	Tag-mediated isolation of yeast mitochondrial ribosome and mass spectrometric identification of its new components.
O00294	TULP1_HUMAN	Tubby-related protein 1	9462750	Recessive mutations in the gene encoding the tubby-like protein TULP1 in patients with retinitis pigmentosa.
Q8WXG9	GPR98_HUMAN	G-protein coupled receptor 98	10976914	Sequence similarities between a novel putative G protein-coupled receptor and Na+/Ca2+ exchangers define a cation binding domain.
Q9LHF1	LRX4_ARATH	Leucine-rich repeat extensin-like protein 4	16287169	Arabidopsis cell wall proteome defined using multidimensional protein identification technology.
O23403	PPD1_ARATH	PsbP domain-containing protein 1, chloroplastic	18431481	Sorting signals, N-terminal modifications and abundance of the chloroplast proteome.
Q08960	TYW1_YEAST	tRNA wybutosine-synthesizing protein 1	16162496	Discovery of a gene family critical to wyosine base formation in a subset of phenylalanine-specific transfer RNAs.
Q09892	HOG1_SCHPO	Mitogen-activated protein kinase sty1	15840944	Hsp16p is required for thermotolerance in nuclear mRNA export in fission yeast Schizosaccharomyces pombe.
Q8LC95	ENL3_ARATH	Early nodulin-like protein 3	12805588	Identification of glycosylphosphatidylinositol-anchored proteins in Arabidopsis. A proteomic and genomic analysis.
Q12361	GPR1_YEAST	G protein-coupled receptor GPR1	9524122	GPR1 encodes a putative G protein-coupled receptor that associates with the Gpa2p Galpha subunit and functions in a Ras-independent pathway.
Q9V8G0	IM03_DROME	Immune-induced peptide 3	9736738	Differential display of peptides induced during the immune response of Drosophila: a matrix-assisted laser desorption ionization time-of- flight mass spectrometry study.
Q04206	TF65_HUMAN	Transcription factor p65	1493333	I kappa B/MAD-3 masks the nuclear localization signal of NF-kappa B p65 and requires the transactivation domain to inhibit NF-kappa B p65 DNA binding.
Q92793	CBP_HUMAN	CREB-binding protein	14716005	Dendrite development regulated by CREST, a calcium-regulated transcriptional activator.
Q9S7D1	DGDG1_ARATH	Digalactosyldiacylglycerol synthase 1, chloroplastic	11429410	The digalactosyldiacylglycerol (DGDG) synthase DGD1 is inserted into the outer envelope membrane of chloroplasts in a manner independent of the general import pathway and does not depend on direct interaction with monogalactosyldiacylglycerol synthase for DGDG biosynthesis.
Q8R2Z5	VWA1_MOUSE	von Willebrand factor A domain-containing protein 1	18757743	Transcriptome-based systematic identification of extracellular matrix proteins.
O54943	PER2_MOUSE	Period circadian protein homolog 2	9856465	Mammalian circadian autoregulatory loop: a timeless ortholog and mPer1 interact and negatively regulate CLOCK-BMAL1-induced transcription.
P23501	DS1P2_YEAST	Dihydrosphingosine 1-phosphate phosphatase YSR3	10477278	The dihydrosphingosine-1-phosphate phosphatases of Saccharomyces cerevisiae are important regulators of cell proliferation and heat stress responses.
P09052	VASA1_DROME	ATP-dependent RNA helicase vasa, isoform A	12479811	VASA localization requires the SPRY-domain and SOCS-box containing protein, GUSTAVUS.
P20965	PABPA_XENLA	Polyadenylate-binding protein 1-A	12489691	Characterization of the poly(A) binding proteins expressed during oogenesis and early development of Xenopus laevis.
Q9NQC3	RTN4_HUMAN	Reticulon-4	10667797	Identification of the Nogo inhibitor of axon regeneration as a Reticulon protein.
Q15528	MED22_HUMAN	Mediator of RNA polymerase II transcription subunit 22	8586415	Surf5: a gene in the tightly clustered mouse surfeit locus is highly conserved and transcribed divergently from the rpL7A (Surf3) gene.
Q9P246	STIM2_HUMAN	Stromal interaction molecule 2	18166150	Biophysical characterization of the EF-hand and SAM domain containing Ca2+ sensory region of STIM1 and STIM2.
Q9USM3	SFH1_SCHPO	Chromatin structure-remodeling complex subunit sfh1	16823372	ORFeome cloning and global analysis of protein localization in the fission yeast Schizosaccharomyces pombe.
Q9WTJ2	OVOL1_MOUSE	Putative transcription factor Ovo-like 1	9808631	The ovo gene required for cuticle formation and oogenesis in flies is involved in hair formation and spermatogenesis in mice.
P26368	U2AF2_HUMAN	Splicing factor U2AF 65 kDa subunit	1538748	Cloning and domain structure of the mammalian splicing factor U2AF.
Q9Y5Z0	BACE2_HUMAN	Beta-secretase 2	10591213	Membrane-anchored aspartyl protease with Alzheimer's disease beta- secretase activity.
P17980	PRS6A_HUMAN	26S protease regulatory subunit 6A	8419915	The type 1 human immunodeficiency virus Tat binding protein is a transcriptional activator belonging to an additional family of evolutionarily conserved genes.
Q923K9	A1CF_RAT	APOBEC1 complementation factor	10781591	Purification and molecular cloning of a novel essential component of the apolipoprotein B mRNA editing enzyme-complex.
P25445	TNR6_HUMAN	Tumor necrosis factor receptor superfamily member 6	1375228	Purification and molecular cloning of the APO-1 cell surface antigen, a member of the tumor necrosis factor/nerve growth factor receptor superfamily. Sequence identity with the Fas antigen.
Q44337	FLIE_AGRT5	Flagellar hook-basal body complex protein fliE	9161424	Isolation and characterisation of a linked cluster of genes from Agrobacterium tumefaciens encoding proteins involved in flagellar basal-body structure.
Q9JKY5	HIP1R_MOUSE	Huntingtin-interacting protein 1-related protein	10613908	An actin-binding protein of the Sla2/Huntingtin interacting protein 1 family is a novel component of clathrin-coated pits and vesicles.
P01019	ANGT_HUMAN	Angiotensinogen	6089875	Primary structure of human preangiotensinogen deduced from the cloned cDNA sequence.
Q6NSN2	AOF_DANRE	Amine oxidase [flavin-containing]	16917825	Distinct structure and activity of monoamine oxidase in the brain of zebrafish (Danio rerio).
P04150	GCR_HUMAN	Glucocorticoid receptor	9590696	Chromatin remodelling by the glucocorticoid receptor requires the BRG1 complex.
Q99385	VCX1_YEAST	Vacuolar calcium ion transporter	8628289	Calcineurin inhibits VCX1-dependent H+/Ca2+ exchange and induces Ca2+ ATPases in Saccharomyces cerevisiae.
P0A9K9	SLYD_ECOLI	FKBP-type peptidyl-prolyl cis-trans isomerase slyD	19356587	NMR solution structure of SlyD from Escherichia coli: spatial separation of prolyl isomerase and chaperone function.
Q99873	ANM1_HUMAN	Protein arginine N-methyltransferase 1	10749851	Protein-arginine methyltransferase I, the predominant protein- arginine methyltransferase in cells, interacts with and is regulated by interleukin enhancer-binding factor 3.
Q11130	FUT7_HUMAN	Alpha-(1,3)-fucosyltransferase	8207002	Molecular cloning of a cDNA encoding a novel human leukocyte alpha- 1,3-fucosyltransferase capable of synthesizing the sialyl Lewis x determinant.
P03995	GFAP_MOUSE	Glial fibrillary acidic protein	17356066	Synemin is expressed in reactive astrocytes in neurotrauma and interacts differentially with vimentin and GFAP intermediate filament networks.
Q45FX5	VAV_CAEEL	Protein vav-1	16213217	The Rho/Rac family guanine nucleotide exchange factor VAV-1 regulates rhythmic behaviors in Caenorhabditis elegans.
Q968Y9	INSR_CAEEL	Insulin-like receptor	9252323	daf-2, an insulin receptor-like gene that regulates longevity and diapause in Caenorhabditis elegans.
Q7SZP9	APJA_DANRE	Apelin receptor A	17336906	The G protein-coupled receptor Agtrl1b regulates early development of myocardial progenitors.
O74553	DUS4_SCHPO	tRNA-dihydrouridine synthase 4	16823372	ORFeome cloning and global analysis of protein localization in the fission yeast Schizosaccharomyces pombe.
P84738	PAL1F_EUGGR	Photoactivated adenylate cyclase subunit alpha-like protein 1224-5/1F	16121285	Photoactivated adenylyl cyclase (PAC) genes in the flagellate Euglena gracilis mutant strains.
Q06520	ST2A1_HUMAN	Bile salt sulfotransferase	2268288	Human liver steroid sulphotransferase sulphates bile acids.
P61956	SUMO2_HUMAN	Small ubiquitin-related modifier 2	18408734	RNF4 is a poly-SUMO-specific E3 ubiquitin ligase required for arsenic-induced PML degradation.
O43159	RRP8_HUMAN	Ribosomal RNA-processing protein 8	18485871	Epigenetic control of rDNA loci in response to intracellular energy status.
Q00947	STP1_YEAST	Transcription factor STP1	1588961	STP1, a gene involved in pre-tRNA processing, encodes a nuclear protein containing zinc finger motifs.
P07510	ACHG_HUMAN	Acetylcholine receptor subunit gamma	3967651	Cloning and sequence analysis of human genomic DNA encoding gamma subunit precursor of muscle acetylcholine receptor.
Q9PU13	SPD1A_XENLA	Speedy protein 1-A	11730327	RINGO efficiently triggers meiosis resumption in mouse oocytes and induces cell cycle arrest in embryos.
Q9S7H8	ICS1_ARATH	Isochorismate synthase 1, chloroplastic	11734859	Isochorismate synthase is required to synthesize salicylic acid for plant defence.
P43378	PTN9_HUMAN	Tyrosine-protein phosphatase non-receptor type 9	19167335	Large-scale structural analysis of the classical human protein tyrosine phosphatome.
Q8GXR9	DHNA_ARATH	Probable NADH dehydrogenase, chloroplastic/mitochondrial	16258072	Characterization of mitochondrial alternative NAD(P)H dehydrogenases in Arabidopsis: intraorganelle location and expression.
P39551	PRM9_YEAST	Pheromone-regulated membrane protein 9	12925749	Suppression of coatomer mutants by a new protein family with COPI and COPII binding motifs in Saccharomyces cerevisiae.
P53040	TAF6_YEAST	Transcription initiation factor TFIID subunit 6	12446794	The novel SLIK histone acetyltransferase complex functions in the yeast retrograde response pathway.
Q8SX83	SPEN_DROME	Protein split ends	10704397	split ends encodes large nuclear proteins that regulate neuronal cell fate and axon extension in the Drosophila embryo.
Q94IG7	PPOCM_SPIOL	Protoporphyrinogen oxidase, chloroplastic/mitochondrial	11274159	Dual targeting of spinach protoporphyrinogen oxidase II to mitochondria and chloroplasts by alternative use of two in-frame initiation codons.
Q10294	PAC2_SCHPO	cAMP-independent regulatory protein pac2	8536311	Schizosaccharomyces pombe pac2+ controls the onset of sexual development via a pathway independent of the cAMP cascade.
Q94518	NACA_DROME	Nascent polypeptide-associated complex subunit alpha	15239960	Localization-dependent oskar protein accumulation; control after the initiation of translation.
Q9JMK2	KC1E_MOUSE	Casein kinase I isoform epsilon	19414593	Casein kinase 1 delta regulates the pace of the mammalian circadian clock.
Q03018	ESP1_YEAST	Separin	11149918	A novel role of the budding yeast separin Esp1 in anaphase spindle elongation: evidence that proper spindle association of Esp1 is regulated by Pds1.
Q9Y7U6	RGF1_SCHPO	Rho1 guanine nucleotide exchange factor 1	16421249	Rgf1p is a specific Rho1-GEF that coordinates cell polarization with cell wall biogenesis in fission yeast.
Q53079	PSB1_RHOER	Proteasome subunit beta 1	7583123	The first characterization of a eubacterial proteasome: the 20S complex of Rhodococcus.
P09605	KCRS_RAT	Creatine kinase S-type, mitochondrial	1859839	Structural characterization and tissue-specific expression of the mRNAs encoding isoenzymes from two rat mitochondrial creatine kinase genes.
P28321	YJU3_YEAST	Serine hydrolase YJU3	10515935	Identification and characterization of major lipid particle proteins of the yeast Saccharomyces cerevisiae.
Q12948	FOXC1_HUMAN	Forkhead box protein C1	8499623	Drosophila forkhead homologues are expressed in a lineage-restricted manner in human hematopoietic cells.
Q9Y613	FHOD1_HUMAN	FH1/FH2 domain-containing protein 1	10352228	Identification and characterization of a protein containing formin homology (FH1/FH2) domains.
P15428	PGDH_HUMAN	15-hydroxyprostaglandin dehydrogenase [NAD+]	15574495	15-Hydroxyprostaglandin dehydrogenase, a COX-2 oncogene antagonist, is a TGF-beta-induced suppressor of human gastrointestinal cancers.
A8MQY1	NAC68_ARATH	NAC domain-containing protein 68	17098812	A membrane-bound NAC transcription factor regulates cell division in Arabidopsis.
P29295	HRR25_YEAST	Casein kinase I homolog HRR25	1495994	The budding yeast HRR25 gene product is a casein kinase I isoform.
Q60V73	GLYC_CAEBR	Serine hydroxymethyltransferase	10216251	Identification and characterization of a serine hydroxymethyltransferase isoform in Caenorhabditis briggsae.
Q92777	SYN2_HUMAN	Synapsin-2	8964517	Cloning and sequencing analysis of a human synapsin IIb-encoding brain cDNA.
Q9JMB1	THEG_MOUSE	Testicular haploid expressed gene protein	10747865	Insertional mutation of the murine kisimo locus caused a defect in spermatogenesis.
P01704	LV201_HUMAN	Ig lambda chain V-II region TOG	500108	Primary structure of cryo Bence-Jones protein (Tog) from the urine of a patient with IgD myeloma.
Q16236	NF2L2_HUMAN	Nuclear factor erythroid 2-related factor 2	7937919	Isolation of NF-E2-related factor 2 (Nrf2), a NF-E2-like basic leucine zipper transcriptional activator that binds to the tandem NF- E2/AP1 repeat of the beta-globin locus control region.
P51136	GSK3_DICDI	Glycogen synthase kinase-3	15342480	GSK3 is a multifunctional regulator of Dictyostelium development.
Q90Z80	FBX5A_XENLA	F-box only protein 5-A	11389834	EMI1 is a mitotic regulator that interacts with Cdc20 and inhibits the anaphase-promoting complex.
P19524	MYO2_YEAST	Myosin-2	8188749	Immunofluorescence localization of the unconventional myosin, Myo2p, and the putative kinesin-related protein, Smy1p, to the same regions of polarized growth in Saccharomyces cerevisiae.
Q8R480	NUP85_MOUSE	Nuclear pore complex protein Nup85	15995708	Pivotal function for cytoplasmic protein FROUNT in CCR2-mediated monocyte chemotaxis.
P40072	SLX8_YEAST	E3 ubiquitin-protein ligase complex SLX5-SLX8 subunit SLX8	16325482	Suppression of genomic instability by SLX5 and SLX8 in Saccharomyces cerevisiae.
P15108	HSC82_YEAST	ATP-dependent molecular chaperone HSC82	14562095	Global analysis of protein localization in budding yeast.
Q04969	SPC2_YEAST	Signal peptidase complex subunit SPC2	8910564	Structurally related Spc1p and Spc2p of yeast signal peptidase complex are functionally distinct.
O88987	AKAP3_MOUSE	A-kinase anchor protein 3	10319321	Isolation and molecular characterization of AKAP110, a novel, sperm- specific protein kinase A-anchoring protein.
P32626	ENOPH_YEAST	Enolase-phosphatase E1	14562095	Global analysis of protein localization in budding yeast.
O14239	RAX2_SCHPO	Polarized growth protein rax2	16823372	ORFeome cloning and global analysis of protein localization in the fission yeast Schizosaccharomyces pombe.
Q04600	TMA64_YEAST	Translation machinery-associated protein 64	16702403	Systematic identification and functional screens of uncharacterized proteins associated with eukaryotic ribosomal complexes.
Q76IQ7	TOX2_RAT	TOX high mobility group box family member 2	14764631	Cloning and characterization of granulosa cell high-mobility group (HMG)-box protein-1, a novel HMG-box transcriptional regulator strongly expressed in rat ovarian granulosa cells.
Q91616	NDF1_XENLA	Neurogenic differentiation factor 1	15531363	Sequences downstream of the bHLH domain of the Xenopus hairy-related transcription factor-1 act as an extended dimerization domain that contributes to the selection of the partners.
P27637	BUD14_YEAST	Bud site selection protein 14	11452010	A genomic study of the bipolar bud site selection pattern in Saccharomyces cerevisiae.
Q9Y813	RPR2_SCHPO	Ribonuclease P protein subunit rpr2	16823372	ORFeome cloning and global analysis of protein localization in the fission yeast Schizosaccharomyces pombe.
O15265	ATX7_HUMAN	Ataxin-7	10441328	Nuclear localization of the spinocerebellar ataxia type 7 protein, ataxin-7.
Q9U2M7	AP4A_CAEEL	Bis(5'-nucleosyl)-tetraphosphatase [asymmetrical]	11738085	Cloning, characterisation and crystallisation of a diadenosine 5',5''-P(1),P(4)-tetraphosphate pyrophosphohydrolase from Caenorhabditis elegans.
Q92328	MDM12_YEAST	Mitochondrial distribution and morphology protein 12	13679517	A protein complex containing Mdm10p, Mdm12p, and Mmm1p links mitochondrial membranes and DNA to the cytoskeleton-based segregation machinery.
P42284	LOLA2_DROME	Longitudinals lacking protein, isoforms H/M/V	8050351	Lola encodes a putative transcription factor required for axon growth and guidance in Drosophila.
Q92796	DLG3_HUMAN	Disks large homolog 3	19118189	Preso, a novel PSD-95-interacting FERM and PDZ domain protein that regulates dendritic spine morphogenesis.
Q96HZ4	HES6_HUMAN	Transcription cofactor HES-6	10851137	The bHLH gene Hes6, an inhibitor of Hes1, promotes neuronal differentiation.
Q8N1H7	S6OS1_HUMAN	Protein SIX6OS1	15703187	Natural antisense transcripts associated with genes involved in eye development.
Q3E790	TSC3_YEAST	Serine palmitoyltransferase-regulating protein TSC3	10713067	Tsc3p is an 80-amino acid protein associated with serine palmitoyltransferase and required for optimal enzyme activity.
Q08209	PP2BA_HUMAN	Serine/threonine-protein phosphatase 2B catalytic subunit alpha isoform	11114196	Calsarcins, a novel family of sarcomeric calcineurin-binding proteins.
P62834	RAP1A_HUMAN	Ras-related protein Rap-1A	11022048	Regulation of a novel human phospholipase C, PLCepsilon, through membrane targeting by Ras.
Q7Z460	CLAP1_HUMAN	CLIP-associating protein 1	15631994	CLASP1 and CLASP2 bind to EB1 and regulate microtubule plus-end dynamics at the cell cortex.
O60356	NUPR1_HUMAN	Nuclear protein 1	10092851	Cloning and expression of the human p8, a nuclear protein with mitogenic activity.
P10633	CP2D1_RAT	Cytochrome P450 2D1	9434752	Expression of four rat CYP2D isoforms in Saccharomyces cerevisiae and their catalytic specificity.
Q61010	DTX1_MOUSE	Protein deltex-1	11226752	Murine homologs of deltex define a novel gene family involved in vertebrate Notch signaling and neurogenesis.
Q86Z14	KLOTB_HUMAN	Beta-klotho	18829467	C-terminal tail of FGF19 determines its specificity toward Klotho co- receptors.
P26188	MGMT_YEAST	Methylated-DNA--protein-cysteine methyltransferase	2065659	Primary sequence and biological functions of a Saccharomyces cerevisiae O6-methylguanine/O4-methylthymine DNA repair methyltransferase gene.
P56968	PYRK_LACLM	Dihydroorotate dehydrogenase electron transfer subunit	11188687	Structure of dihydroorotate dehydrogenase B: electron transfer between two flavin groups bridged by an iron-sulphur cluster.
Q13546	RIPK1_HUMAN	Receptor-interacting serine/threonine-protein kinase 1	10521396	Cleavage of the death domain kinase RIP by caspase-8 prompts TNF- induced apoptosis.
Q96DC9	OTUB2_HUMAN	Ubiquitin thioesterase OTUB2	15258613	Crystal structure of human otubain 2.
Q38912	RAC3_ARATH	Rac-like GTP-binding protein ARAC3	10798620	Localization of AtROP4 and AtROP6 and interaction with the guanine nucleotide dissociation inhibitor AtRhoGDI1 from Arabidopsis.
P17157	PHO85_YEAST	Cyclin-dependent protein kinase PHO85	7973731	The PCL2 (ORFD)-PHO85 cyclin-dependent kinase complex: a cell cycle regulator in yeast.
P22082	SNF2_YEAST	Transcription regulatory protein SNF2	1901413	Functional interdependence of the yeast SNF2, SNF5, and SNF6 proteins in transcriptional activation.
P25799	NFKB1_MOUSE	Nuclear factor NF-kappa-B p105 subunit	11931770	Peptide-induced negative selection of thymocytes activates transcription of an NF-kappa B inhibitor.
Q9LY14	MSRA3_ARATH	Peptide methionine sulfoxide reductase A3	17031545	Plant methionine sulfoxide reductase A and B multigenic families.
O60755	GALR3_HUMAN	Galanin receptor type 3	9722565	Cloned human and rat galanin GALR3 receptors: pharmacology and activation of G-protein inwardly rectifying K+ channels.
Q9UJ83	HACL1_HUMAN	2-hydroxyacyl-CoA lyase 1	10468558	Purification, molecular cloning, and expression of 2- hydroxyphytanoyl-CoA lyase, a peroxisomal thiamine hydrophosphate- dependent enzyme that catalyzes the carbon-carbon bond cleavage during alpha-oxidation of 3-methyl-branched fatty acids.
P58962	GR58A_DROME	Putative gustatory receptor 58a	11516643	Spatially restricted expression of candidate taste receptors in the Drosophila gustatory system.
Q15649	ZNHI3_HUMAN	Zinc finger HIT domain-containing protein 3	7776974	Two classes of proteins dependent on either the presence or absence of thyroid hormone for interaction with the thyroid hormone receptor.
Q12933	TRAF2_HUMAN	TNF receptor-associated factor 2	8069916	A novel family of putative signal transducers associated with the cytoplasmic domain of the 75 kDa tumor necrosis factor receptor.
O00748	EST2_HUMAN	Carboxylesterase 2	9144407	Molecular cloning and characterization of a novel putative carboxylesterase, present in human intestine and liver.
P0AE06	ACRA_ECOLI	Acriflavine resistance protein A	8407802	Molecular cloning and characterization of acrA and acrE genes of Escherichia coli.
P39429	TRAF2_MOUSE	TNF receptor-associated factor 2	18849341	FLN29 deficiency reveals its negative regulatory role in the Toll- like receptor (TLR) and retinoic acid-inducible gene I (RIG-I)-like helicase signaling pathway.
Q08004	BUD20_YEAST	Bud site selection protein 20	11452010	A genomic study of the bipolar bud site selection pattern in Saccharomyces cerevisiae.
Q9UI47	CTNA3_HUMAN	Catenin alpha-3	11590244	AlphaT-catenin: a novel tissue-specific beta-catenin-binding protein mediating strong cell-cell adhesion.
Q80W94	MOGT2_MOUSE	2-acylglycerol O-acyltransferase 2	12576479	Cloning and functional characterization of a mouse intestinal acyl- CoA:monoacylglycerol acyltransferase, MGAT2.
O94513	EIF3E_SCHPO	Eukaryotic translation initiation factor 3 subunit E	15904532	PCI proteins eIF3e and eIF3m define distinct translation initiation factor 3 complexes.
P24783	DBP2_YEAST	ATP-dependent RNA helicase DBP2	7883168	Identification of a novel component of the nonsense-mediated mRNA decay pathway by use of an interacting protein screen.
Q12464	RUVB2_YEAST	RuvB-like protein 2	14690608	A Snf2 family ATPase complex required for recruitment of the histone H2A variant Htz1.
P41814	TRM6_YEAST	tRNA (adenine-N(1)-)-methyltransferase non-catalytic subunit TRM6	10779558	The Gcd10p/Gcd14p complex is the essential two-subunit tRNA(1- methyladenosine) methyltransferase of Saccharomyces cerevisiae.
Q9V3G3	PPIE_DROME	Peptidyl-prolyl cis-trans isomerase E	11976948	A new family of cyclophilins with an RNA recognition motif that interact with members of the trx/MLL protein family in Drosophila and human cells.
P36655	DSBD_ECOLI	Thiol:disulfide interchange protein dsbD	7957865	Specific thiol compounds complement deficiency in c-type cytochrome biogenesis in Escherichia coli carrying a mutation in a membrane-bound disulphide isomerase-like protein.
Q9Y7U5	RGF3_SCHPO	Rho1 guanine nucleotide exchange factor 3	16291723	Cell wall remodeling at the fission yeast cell division site requires the Rho-GEF Rgf3p.
Q9HDY1	ASE1_SCHPO	Anaphase spindle elongation protein 1	16823372	ORFeome cloning and global analysis of protein localization in the fission yeast Schizosaccharomyces pombe.
Q13423	NNTM_HUMAN	NAD(P) transhydrogenase, mitochondrial	9524818	Cloning and deduced amino acid sequence of human nicotinamide nucleotide transhydrogenase.
P04637	P53_HUMAN	Cellular tumor antigen p53	11672523	hSIR2(SIRT1) functions as an NAD-dependent p53 deacetylase.
Q96TL7	RAP1_SCHPO	DNA-binding protein rap1	10759889	Large-scale screening of intracellular protein localization in living fission yeast cells by the use of a GFP-fusion genomic DNA library.
P54136	SYRC_HUMAN	Arginyl-tRNA synthetase, cytoplasmic	16055448	The C-terminal appended domain of human cytosolic leucyl-tRNA synthetase is indispensable in its interaction with arginyl-tRNA synthetase in the multi-tRNA synthetase complex.
P53727	BUD17_YEAST	Putative pyridoxal kinase BUD17	11452010	A genomic study of the bipolar bud site selection pattern in Saccharomyces cerevisiae.
Q00961	NMDE3_RAT	Glutamate [NMDA] receptor subunit epsilon-3	8428958	Molecular characterization of the family of the N-methyl-D-aspartate receptor subunits.
P28519	RAD14_YEAST	DNA repair protein RAD14	8621533	Nucleotide excision repair in yeast is mediated by sequential assembly of repair factors and not by a pre-assembled repairosome.
O96099	FAD5B_DICDI	Delta(5) fatty acid desaturase B	10712614	A second functional Delta5 fatty acid desaturase in the cellular slime mould Dictyostelium discoideum.
Q55DM1	LVSA_DICDI	BEACH domain-containing protein lvsA	15086784	Structure-function analysis of the BEACH protein LvsA.
Q18775	DOPR4_CAEEL	Dopamine receptor 4	16001968	Characterization of a novel D2-like dopamine receptor with a truncated splice variant and a D1-like dopamine receptor unique to invertebrates from Caenorhabditis elegans.
O94441	YPP1_SCHPO	Putative cargo-transport protein ypp1	16823372	ORFeome cloning and global analysis of protein localization in the fission yeast Schizosaccharomyces pombe.
Q8IY92	SLX4_HUMAN	Structure-specific endonuclease subunit SLX4	19596235	Mammalian BTBD12/SLX4 assembles a Holliday junction resolvase and is required for DNA repair.
Q8N5M1	ATPF2_HUMAN	ATP synthase mitochondrial F1 complex assembly factor 2	11410595	Atp11p and Atp12p are assembly factors for the F(1)-ATPase in human mitochondria.
Q6QZN6	DACT1_DANRE	Dapper homolog 1	15539487	Zebrafish Dapper1 and Dapper2 play distinct roles in Wnt-mediated developmental processes.
Q9VS97	PGPSD_DROME	Peptidoglycan-recognition protein SD	11106397	A family of peptidoglycan recognition proteins in the fruit fly Drosophila melanogaster.
P85045	LYS_BUFAN	Lysozyme C	16309969	Purification of a lysozyme from skin secretions of Bufo andrewsi.
P82873	TO202_ARATH	Mitochondrial import receptor subunit TOM20-2	11161051	Purification and characterization of the preprotein translocase of the outer mitochondrial membrane from Arabidopsis. Identification of multiple forms of TOM20.
Q99ME6	AT1B4_MOUSE	Protein ATP1B4	14656723	Accumulation of beta (m), a structural member of X,K-ATPase beta- subunit family, in nuclear envelopes of perinatal myocytes.
O95396	MOCS3_HUMAN	Adenylyltransferase and sulfurtransferase MOCS3	19017811	A functional proteomics approach links the ubiquitin-related modifier Urm1 to a tRNA modification pathway.
P42262	GRIA2_HUMAN	Glutamate receptor 2	8003671	Primary structure and functional expression of the AMPA/kainate receptor subunit 2 from human brain.
Q8IR79	LIMK1_DROME	LIM domain kinase 1	15220930	LATS1 tumour suppressor affects cytokinesis by inhibiting LIMK1.
Q9VQM4	TYDP1_DROME	Probable tyrosyl-DNA phosphodiesterase	15556867	glaikit is essential for the formation of epithelial polarity and neuronal development.
Q8VYZ0	ORTH2_ARATH	E3 ubiquitin-protein ligase ORTHRUS 2	17239600	The SRA methyl-cytosine-binding domain links DNA and histone methylation.
Q5ABD0	SNF7_CANAL	Vacuolar-sorting protein SNF7	15590834	Snf7p, a component of the ESCRT-III protein complex, is an upstream member of the RIM101 pathway in Candida albicans.
Q86VP1	TAXB1_HUMAN	Tax1-binding protein 1	10435631	The zinc finger protein A20 interacts with a novel anti-apoptotic protein which is cleaved by specific caspases.
O14641	DVL2_HUMAN	Segment polarity protein dishevelled homolog DVL-2	11742073	beta-Arrestin1 modulates lymphoid enhancer factor transcriptional activity through interaction with phosphorylated dishevelled proteins.
P40855	PEX19_HUMAN	Peroxisomal biogenesis factor 19	11883941	Two splice variants of human PEX19 exhibit distinct functions in peroxisomal assembly.
Q9ERS2	NDUAD_MOUSE	NADH dehydrogenase [ubiquinone] 1 alpha subcomplex subunit 13	10924506	Identification of GRIM-19, a novel cell death-regulatory gene induced by the interferon-beta and retinoic acid combination, using a genetic approach.
Q01722	GCR2_YEAST	Glycolytic genes transcriptional activator GCR2	1508187	Role of GCR2 in transcriptional activation of yeast glycolytic genes.
Q9VW47	MED12_DROME	Mediator of RNA polymerase II transcription subunit 12	17290221	Distinct roles for Mediator Cdk8 module subunits in Drosophila development.
P12268	IMDH2_HUMAN	Inosine-5'-monophosphate dehydrogenase 2	1969416	Two distinct cDNAs for human IMP dehydrogenase.
Q9R1T5	ACY2_RAT	Aspartoacylase	16935940	Aspartoacylase is a regulated nuclear-cytoplasmic enzyme.
Q07953	SDO1_YEAST	Ribosome maturation protein SDO1	14690591	Assigning function to yeast proteins by integration of technologies.
O60086	ILV6_SCHPO	Probable acetolactate synthase small subunit	16823372	ORFeome cloning and global analysis of protein localization in the fission yeast Schizosaccharomyces pombe.
O14737	PDCD5_HUMAN	Programmed cell death protein 5	9920759	TFAR19, a novel apoptosis-related gene cloned from human leukemia cell line TF-1, could enhance apoptosis of some tumor cells induced by growth factor withdrawal.
P53220	TIM21_YEAST	Mitochondrial import inner membrane translocase subunit TIM21	14562095	Global analysis of protein localization in budding yeast.
P38836	ECM14_YEAST	Protein ECM14	14562095	Global analysis of protein localization in budding yeast.
Q9U8W7	TL5B_TACTR	Techylectin-5B	10468566	Horseshoe crab acetyl group-recognizing lectins involved in innate immunity are structurally related to fibrinogen.
O75643	U520_HUMAN	U5 small nuclear ribonucleoprotein 200 kDa helicase	8670905	The HeLa 200 kDa U5 snRNP-specific protein and its homologue in Saccharomyces cerevisiae are members of the DEXH-box protein family of putative RNA helicases.
Q61839	ANFC_MOUSE	C-type natriuretic peptide	8897953	Isolation, mapping, and regulated expression of the gene encoding mouse C-type natriuretic peptide.
Q99ME7	TBX19_MOUSE	T-box transcription factor TBX19	11447259	Tbx19, a tissue-selective regulator of POMC gene expression.
Q9Y6W8	ICOS_HUMAN	Inducible T-cell costimulator	9930702	ICOS is an inducible T-cell co-stimulator structurally and functionally related to CD28.
O14296	VPS24_SCHPO	Vacuolar protein sorting-associated protein 24	17660439	Essential roles of class E Vps proteins for sorting into multivesicular bodies in Schizosaccharomyces pombe.
Q9UBS8	RNF14_HUMAN	E3 ubiquitin-protein ligase RNF14	19345326	Regulation of androgen receptor transcriptional activity and specificity by RNF6-induced ubiquitination.
Q15303	ERBB4_HUMAN	Receptor tyrosine-protein kinase erbB-4	19561640	WW domain containing E3 ubiquitin protein ligase 1 targets the full- length ErbB4 for ubiquitin-mediated degradation in breast cancer.
P25635	PWP2_YEAST	Periodic tryptophan protein 2	12068309	A large nucleolar U3 ribonucleoprotein required for 18S ribosomal RNA biogenesis.
P33018	SFGH2_ECOLI	S-formylglutathione hydrolase yeiG	16567800	Molecular basis of formaldehyde detoxification. Characterization of two S-formylglutathione hydrolases from Escherichia coli, FrmB and YeiG.
Q9FKG3	K6PF4_ARATH	6-phosphofructokinase 4, chloroplastic	17485088	Characterisation of the ATP-dependent phosphofructokinase gene family from Arabidopsis thaliana.
P21675	TAF1_HUMAN	Transcription initiation factor TFIID subunit 1	7680771	Cloning and expression of human TAFII250: a TBP-associated factor implicated in cell-cycle regulation.
Q9P6Q6	CET1_SCHPO	mRNA-capping enzyme subunit beta	12788946	Homodimeric quaternary structure is required for the in vivo function and thermal stability of Saccharomyces cerevisiae and Schizosaccharomyces pombe RNA triphosphatases.
Q0QWG9	GRD2I_MOUSE	Delphilin	16168524	Identification and characterization of a novel Delphilin variant with an alternative N-terminus.
P62623	ISPH_ECOLI	4-hydroxy-3-methylbut-2-enyl diphosphate reductase	12571359	The deoxyxylulose phosphate pathway of isoprenoid biosynthesis: studies on the mechanisms of the reactions catalyzed by IspG and IspH protein.
Q96KS0	EGLN2_HUMAN	Egl nine homolog 2	11595184	C. elegans EGL-9 and mammalian homologs define a family of dioxygenases that regulate HIF by prolyl hydroxylation.
O88413	TULP3_MOUSE	Tubby-related protein 3	19286674	Tubby-like protein 3 (TULP3) regulates patterning in the mouse embryo through inhibition of Hedgehog signaling.
Q9JLI7	SPAG6_MOUSE	Sperm-associated antigen 6	15827353	Dissecting the axoneme interactome: the mammalian orthologue of Chlamydomonas PF6 interacts with sperm-associated antigen 6, the mammalian orthologue of Chlamydomonas PF16.
P52420	PUR2_ARATH	Phosphoribosylamine--glycine ligase, chloroplastic	7920700	Molecular characterization of Arabidopsis thaliana cDNAs encoding three purine biosynthetic enzymes.
P53632	PAP2_YEAST	Poly(A) RNA polymerase protein 2	15935759	Cryptic pol II transcripts are degraded by a nuclear quality control pathway involving a new poly(A) polymerase.
P32263	P5CR_YEAST	Pyrroline-5-carboxylate reductase	1508147	ore2, a mutation affecting proline biosynthesis in the yeast Saccharomyces cerevisiae, leads to a cdc phenotype.
P92953	ATHB4_ARATH	Homeobox-leucine zipper protein ATHB-4	8106086	The Arabidopsis Athb-2 and -4 genes are strongly induced by far-red- rich light.
Q9ZVD0	SRRT_ARATH	Serrate RNA effector molecule	16222298	SERRATE coordinates shoot meristem function and leaf axial patterning in Arabidopsis.
Q13112	CAF1B_HUMAN	Chromatin assembly factor 1 subunit B	9614144	Nucleosome assembly activity and intracellular localization of human CAF-1 changes during the cell division cycle.
Q15311	RBP1_HUMAN	RalA-binding protein 1	11437348	RLIP76 is the major ATP-dependent transporter of glutathione- conjugates and doxorubicin in human erythrocytes.
Q01638	ILRL1_HUMAN	Interleukin-1 receptor-like 1	1482686	Nucleotide sequence of a complementary DNA for human ST2.
Q5GIT4	VGFR2_DANRE	Vascular endothelial growth factor receptor 2	17698971	Duplicate VegfA genes and orthologues of the KDR receptor tyrosine kinase family mediate vascular development in the zebrafish.
Q6IMN8	ALRA_DICDI	Aldose reductase A	14551196	Disruption of aldehyde reductase increases group size in dictyostelium.
P08243	ASNS_HUMAN	Asparagine synthetase [glutamine-hydrolyzing]	2573597	The N-terminal cysteine of human asparagine synthetase is essential for glutamine-dependent activity.
Q12142	ATG9_YEAST	Autophagy-related protein 9	10662773	Apg9p/Cvt7p is an integral membrane protein required for transport vesicle formation in the Cvt and autophagy pathways.
O74426	PPK33_SCHPO	Serine/threonine-protein kinase ppk33	15821139	Systematic deletion analysis of fission yeast protein kinases.
O04197	COI1_ARATH	Coronatine-insensitive protein 1	12445118	COI1 links jasmonate signalling and fertility to the SCF ubiquitin- ligase complex in Arabidopsis.
P07283	PMM_YEAST	Phosphomannomutase	3288631	The yeast SEC53 gene encodes phosphomannomutase.
Q9CRB3	HIUH_MOUSE	5-hydroxyisourate hydrolase	16462750	Completing the uric acid degradation pathway through phylogenetic comparison of whole genomes.
P08069	IGF1R_HUMAN	Insulin-like growth factor 1 receptor	15878855	{beta}-Arrestin is crucial for ubiquitination and down-regulation of the insulin-like growth factor-1 receptor by acting as adaptor for the MDM2 E3 ligase.
Q9Y048	DTN1_CAEEL	Dystrobrevin-1	12062255	Overexpression of dystrobrevin delays locomotion defects and muscle degeneration in a dystrophin-deficient Caenorhabditis elegans.
O95793	STAU1_HUMAN	Double-stranded RNA-binding protein Staufen homolog 1	10022909	Mammalian Staufen is a double-stranded-RNA- and tubulin-binding protein which localizes to the rough endoplasmic reticulum.
Q12344	GYP5_YEAST	GTPase-activating protein GYP5	15802519	Interaction of the Saccharomyces cerevisiae cortical actin patch protein Rvs167p with proteins involved in ER to Golgi vesicle trafficking.
P02870	LEC_LENCU	Lectin	7592736	NMR, molecular modeling, and crystallographic studies of lentil lectin-sucrose interaction.
Q03957	CTK1_YEAST	CTD kinase subunit alpha	17545469	The RNA polymerase II CTD kinase Ctk1 functions in translation elongation.
Q9ZR03	UCRIA_ARATH	Cytochrome b6-f complex iron-sulfur subunit, chloroplastic	12040099	Tissue-specific, light-regulated and plastid-regulated expression of the single-copy nuclear gene encoding the chloroplast Rieske FeS protein of Arabidopsis thaliana.
Q9P3B1	YIL2_SCHPO	Putative Rho GTPase-activating protein C1565.02c	16823372	ORFeome cloning and global analysis of protein localization in the fission yeast Schizosaccharomyces pombe.
Q9FYL3	ALB31_ARATH	ALBINO3-like protein 1, chloroplastic	16595657	A second thylakoid membrane-localized Alb3/OxaI/YidC homologue is involved in proper chloroplast biogenesis in Arabidopsis thaliana.
Q62083	PICK1_MOUSE	PRKCA-binding protein	9405395	Specific interaction of the PDZ domain protein PICK1 with the COOH terminus of protein kinase C-alpha.
P34043	GPA5_DICDI	Guanine nucleotide-binding protein alpha-5 subunit	8620848	Mutations in the Dictyostelium heterotrimeric G protein alpha subunit G alpha5 alter the kinetics of tip morphogenesis.
Q07688	YPD1_YEAST	Phosphorelay intermediate protein YPD1	14656441	The yeast YPD1/SLN1 complex: insights into molecular recognition in two-component signaling systems.
O81123	ZIP1_ARATH	Zinc transporter 1	9618566	Identification of a family of zinc transporter genes from Arabidopsis that respond to zinc deficiency.
P10721	KIT_HUMAN	Mast/stem cell growth factor receptor	1717985	Mutation of the KIT (mast/stem cell growth factor receptor) protooncogene in human piebaldism.
P40484	MOB1_YEAST	DBF2 kinase activator protein MOB1	11404483	Protein kinase Cdc15 activates the Dbf2-Mob1 kinase complex.
Q9Y6N7	ROBO1_HUMAN	Roundabout homolog 1	9608531	The DUTT1 gene, a novel NCAM family member is expressed in developing murine neural tissues and has an unusually broad pattern of expression.
P13010	XRCC5_HUMAN	X-ray repair cross-complementing protein 5	7957065	Human DNA helicase II: a novel DNA unwinding enzyme identified as the Ku autoantigen.
P27169	PON1_HUMAN	Serum paraoxonase/arylesterase 1	1657140	Characterization of cDNA clones encoding rabbit and human serum paraoxonase: the mature protein retains its signal sequence.
O14802	RPC1_HUMAN	DNA-directed RNA polymerase III subunit RPC1	9331371	The largest subunit of human RNA polymerase III is closely related to the largest subunit of yeast and trypanosome RNA polymerase III.
Q06510	TAZ1_YEAST	Lysophosphatidylcholine acyltransferase	14576278	The proteome of Saccharomyces cerevisiae mitochondria.
Q8I480	ZNRF2_PLAF7	RING finger protein PFE0100w	17653272	Rapid identification of malaria vaccine candidates based on alpha- helical coiled coil protein motif.
Q42404	RU17_ARATH	U1 small nuclear ribonucleoprotein 70 kDa	8776903	Structure and expression of a plant U1 snRNP 70K gene: alternative splicing of U1 snRNP 70K pre-mRNAs produces two different transcripts.
Q80Z25	OFD1_MOUSE	Oral-facial-digital syndrome 1 protein homolog	20230748	Ofd1, a human disease gene, regulates the length and distal structure of centrioles.
O88310	ITL1A_MOUSE	Intelectin-1a	16866365	Intelectin: a novel lipid raft-associated protein in the enterocyte brush border.
Q9W3W5	WIF1_DROME	Protein shifted	15691765	The Drosophila ortholog of the human wnt inhibitor factor shifted controls the diffusion of lipid-modified hedgehog.
Q15853	USF2_HUMAN	Upstream stimulatory factor 2	1589769	Interaction cloning: identification of a helix-loop-helix zipper protein that interacts with c-Fos.
Q9WVF9	CLC2I_MOUSE	C-type lectin domain family 2 member I	15963483	C-type lectin OCILRP2/Clr-g and its ligand NKRP1f costimulate T cell proliferation and IL-2 production.
Q3URD3	SLMAP_MOUSE	Sarcolemmal membrane-associated protein	10986292	Alternative splicing, expression, and genomic structure of the 3' region of the gene encoding the sarcolemmal-associated proteins (SLAPs) defines a novel class of coiled-coil tail-anchored membrane proteins.
P98192	GNPAT_MOUSE	Dihydroxyacetone phosphate acyltransferase	10456321	Synthesis of plasmalogens in eye lens epithelial cells.
P55347	PKNX1_HUMAN	Homeobox protein PKNOX1	9479508	PKNOX1, a gene encoding PREP1, a new regulator of Pbx activity, maps on human chromosome 21q22.3 and murine chromosome 17B/C.
P47025	MDV1_YEAST	Mitochondrial division protein 1	11038180	Gag3p, an outer membrane protein required for fission of mitochondrial tubules.
Q9BZC7	ABCA2_HUMAN	ATP-binding cassette sub-family A member 2	11178988	Complete coding sequence, promoter region, and genomic structure of the human ABCA2 gene and evidence for sterol-dependent regulation in macrophages.
Q80VL0	ICEF1_RAT	Interactor protein for cytohesin exchange factors 1	12920129	Interaction protein for cytohesin exchange factors 1 (IPCEF1) binds cytohesin 2 and modifies its activity.
O15047	SET1A_HUMAN	Histone-lysine N-methyltransferase SETD1A	17355966	Identification and characterization of the human Set1B histone H3- Lys4 methyltransferase complex.
Q92793	CBP_HUMAN	CREB-binding protein	15075319	Positive and negative modulation of the transcriptional activity of the ETS factor ESE-1 through interaction with p300, CREB-binding protein, and Ku 70/86.
Q75JR3	IDHC_DICDI	Isocitrate dehydrogenase [NADP] cytoplasmic	16926386	Proteomics fingerprinting of phagosome maturation and evidence for the role of a Galpha during uptake.
Q08465	YNG1_YEAST	Protein YNG1	12077334	Yng1p modulates the activity of Sas3p as a component of the yeast NuA3 Hhistone acetyltransferase complex.
P17654	AMY1_ORYSJ	Alpha-amylase	2102847	Classification and characterization of the rice alpha-amylase multigene family.
Q12463	TRM11_YEAST	tRNA guanosine-2'-O-methyltransferase TRM11	15899842	Trm11p and Trm112p are both required for the formation of 2- methylguanosine at position 10 in yeast tRNA.
Q86L04	TRAP1_DICDI	TNF receptor-associated protein 1 homolog, mitochondrial	15507488	Translocation of the Dictyostelium TRAP1 homologue to mitochondria induces a novel prestarvation response.
O94916	NFAT5_HUMAN	Nuclear factor of activated T-cells 5	10377394	NFAT5, a constitutively nuclear NFAT protein that does not cooperate with Fos and Jun.
Q9P2I0	CPSF2_HUMAN	Cleavage and polyadenylation specificity factor subunit 2	18688255	Conserved motifs in both CPSF73 and CPSF100 are required to assemble the active endonuclease for histone mRNA 3'-end maturation.
Q28068	CALI_BOVIN	Calicin	7641791	Molecular nature of calicin, a major basic protein of the mammalian sperm head cytoskeleton.
Q12493	NKP1_YEAST	Central kinetochore subunit NKP1	12408861	Phospho-regulation of kinetochore-microtubule attachments by the Aurora kinase Ipl1p.
O13600	SWS1_SCHPO	Zinc finger SWIM domain-containing protein sws1	16823372	ORFeome cloning and global analysis of protein localization in the fission yeast Schizosaccharomyces pombe.
Q9NR56	MBNL1_HUMAN	Muscleblind-like protein 1	16946708	Interaction of muscleblind, CUG-BP1 and hnRNP H proteins in DM1- associated aberrant IR splicing.
O82390	ANTR1_ARATH	Sodium-dependent phosphate transport protein 1, chloroplastic	18086223	Functional analysis of the Arabidopsis PHT4 family of intracellular phosphate transporters.
P0AC16	FOLB_ECOLI	Dihydroneopterin aldolase	9651328	Biosynthesis of pteridines in Escherichia coli. Structural and mechanistic similarity of dihydroneopterin-triphosphate epimerase and dihydroneopterin aldolase.
P90901	IFA1_CAEEL	Intermediate filament protein ifa-1	14529618	In vivo and in vitro evidence that the four essential intermediate filament (IF) proteins A1, A2, A3 and B1 of the nematode Caenorhabditis elegans form an obligate heteropolymeric IF system.
Q15172	2A5A_HUMAN	Serine/threonine-protein phosphatase 2A 56 kDa regulatory subunit alpha isoform	16541025	Shugoshin collaborates with protein phosphatase 2A to protect cohesin.
Q09161	NCBP1_HUMAN	Nuclear cap-binding protein subunit 1	17289661	Molecular composition of IMP1 ribonucleoprotein granules.
Q24573	DRI_DROME	Protein dead ringer	11867548	The structure of the Dead ringer-DNA complex reveals how AT-rich interaction domains (ARIDs) recognize DNA.
Q9WVL0	MAAI_MOUSE	Maleylacetoacetate isomerase	10373324	Gene structure, chromosomal location, and expression pattern of maleylacetoacetate isomerase.
Q9ZWS9	ARR3_ARATH	Two-component response regulator ARR3	9662428	Expression of Arabidopsis response regulator homologs is induced by cytokinins and nitrate.
P22219	VPS15_YEAST	Serine/threonine-protein kinase VPS15	11157979	Two distinct Vps34 phosphatidylinositol 3-kinase complexes function in autophagy and carboxypeptidase Y sorting in Saccharomyces cerevisiae.
O75146	HIP1R_HUMAN	Huntingtin-interacting protein 1-related protein	14732715	HIP1 and HIP1r stabilize receptor tyrosine kinases and bind 3- phosphoinositides via epsin N-terminal homology domains.
O74563	BRL2_SCHPO	E3 ubiquitin-protein ligase brl2	17374714	Ubiquitylation of histone H2B controls RNA polymerase II transcription elongation independently of histone H3 methylation.
P39001	UME6_YEAST	Transcriptional regulatory protein UME6	16314178	Stable incorporation of sequence specific repressors Ash1 and Ume6 into the Rpd3L complex.
Q24040	BGB_DROME	Protein big brother	8622696	Drosophila homologs of the proto-oncogene product PEBP2/CBF beta regulate the DNA-binding properties of Runt.
Q8STE5	CED12_CAEEL	Cell death abnormality protein 12	11703940	C. elegans CED-12 acts in the conserved crkII/DOCK180/Rac pathway to control cell migration and cell corpse engulfment.
P51451	BLK_HUMAN	Tyrosine-protein kinase Blk	7845672	Molecular cloning and chromosomal localization of the human homologue of a B-lymphocyte specific protein tyrosine kinase (blk).
P29353	SHC1_HUMAN	SHC-transforming protein 1	7559478	Distinct modes of interaction of SHC and insulin receptor substrate-1 with the insulin receptor NPEY region via non-SH2 domains.
Q12951	FOXI1_HUMAN	Forkhead box protein I1	7957066	Cloning and characterization of seven human forkhead proteins: binding site specificity and DNA bending.
Q969J5	I22R2_HUMAN	Interleukin-22 receptor subunit alpha-2	11390453	Cloning and characterization of IL-22 binding protein, a natural antagonist of IL-10-related T cell-derived inducible factor/IL-22.
Q9FI23	DEF16_ARATH	Defensin-like protein 16	9001391	ESTs reveal a multigene family for plant defensins in Arabidopsis thaliana.
Q9UUC7	CTU2_SCHPO	Cytoplasmic tRNA 2-thiolation protein 2	16823372	ORFeome cloning and global analysis of protein localization in the fission yeast Schizosaccharomyces pombe.
Q8LGH4	CUL4_ARATH	Cullin-4	20061554	Arabidopsis CULLIN4-damaged DNA binding protein 1 interacts with CONSTITUTIVELY PHOTOMORPHOGENIC1-SUPPRESSOR OF PHYA complexes to regulate photomorphogenesis and flowering time.
P32605	RU1A_YEAST	U1 small nuclear ribonucleoprotein A	8449403	An enhancer screen identifies a gene that encodes the yeast U1 snRNP A protein: implications for snRNP protein function in pre-mRNA splicing.
Q8IZP9	GPR64_HUMAN	G-protein coupled receptor 64	12420295	HE6, a two-subunit heptahelical receptor associated with apical membranes of efferent and epididymal duct epithelia.
P39938	RS26A_YEAST	40S ribosomal protein S26-A	9559554	The list of cytoplasmic ribosomal proteins of Saccharomyces cerevisiae.
P25641	ATG15_YEAST	Putative lipase ATG15	12499386	Intravacuolar membrane lysis in Saccharomyces cerevisiae. Does vacuolar targeting of Cvt17/Aut5p affect its function?
Q86IV5	CTNA_DICDI	Countin-1	12912898	CF45-1, a secreted protein which participates in Dictyostelium group size regulation.
Q683C9	AUR2_ARATH	Serine/threonine-protein kinase Aurora-2	15722465	Identification and dynamics of two classes of aurora-like kinases in Arabidopsis and other plants.
Q99551	MTERF_HUMAN	Transcription termination factor, mitochondrial	9118945	The human mitochondrial transcription termination factor (mTERF) is a multizipper protein but binds to DNA as a monomer, with evidence pointing to intramolecular leucine zipper interactions.
Q6SIF1	CRED_EMENI	HECT-type ubiquitin ligase-interacting protein creD	15255903	A role for creD, a carbon catabolite repression gene from Aspergillus nidulans, in ubiquitination.
O94289	LUB1_SCHPO	Ubiquitin homeostasis protein lub1	14993272	Lub1 participates in ubiquitin homeostasis and stress response via maintenance of cellular ubiquitin contents in fission yeast.
P41933	ODR7_CAEEL	Nuclear hormone receptor family member odr-7	11546744	The lin-11 LIM homeobox gene specifies olfactory and chemosensory neuron fates in C. elegans.
Q9NPB3	CABP2_HUMAN	Calcium-binding protein 2	10625670	Five members of a novel Ca(2+)-binding protein (CABP) subfamily with similarity to calmodulin.
Q9R244	TRPC2_MOUSE	Short transient receptor potential channel 2	10998353	Cloning, expression and subcellular localization of two novel splice variants of mouse transient receptor potential channel 2.
Q08954	YP199_YEAST	Smr domain-containing protein YPL199C	14562095	Global analysis of protein localization in budding yeast.
Q61686	CBX5_MOUSE	Chromobox protein homolog 5	10562550	Interaction with members of the heterochromatin protein 1 (HP1) family and histone deacetylation are differentially involved in transcriptional silencing by members of the TIF1 family.
P23643	VPS3_YEAST	Vacuolar protein sorting-associated protein 3	2202738	Molecular analysis of the yeast VPS3 gene and the role of its product in vacuolar protein sorting and vacuolar segregation during the cell cycle.
O08697	ARL2_RAT	ADP-ribosylation factor-like protein 2	9208929	An ADP-ribosylation-factor(ARF)-like protein involved in regulated secretion.
Q9M8Y0	SEC_ARATH	Probable UDP-N-acetylglucosamine--peptide N-acetylglucosaminyltransferase SEC	12136030	Two O-linked N-acetylglucosamine transferase genes of Arabidopsis thaliana L. Heynh. have overlapping functions necessary for gamete and seed development.
P56206	SYG_THET8	Glycyl-tRNA synthetase	10064708	Glycyl-tRNA synthetase uses a negatively charged pit for specific recognition and activation of glycine.
Q00664	NUDF_EMENI	Nuclear distribution protein nudF	10931877	The LIS1-related NUDF protein of Aspergillus nidulans interacts with the coiled-coil domain of the NUDE/RO11 protein.
Q63262	PO3F3_RAT	POU domain, class 3, transcription factor 3	9405434	Redundancy of class III POU proteins in the oligodendrocyte lineage.
P43246	MSH2_HUMAN	DNA mismatch repair protein Msh2	11427529	The interaction of DNA mismatch repair proteins with human exonuclease I.
P20226	TBP_HUMAN	TATA-box-binding protein	11438666	The TFIID components human TAFII140 and Drosophila BIP2 (TAFII155) are novel metazoan homologues of yeast TAFII47 containing a histone fold and a PHD finger.
O22476	BRI1_ARATH	Protein BRASSINOSTEROID INSENSITIVE 1	19124768	Tyrosine phosphorylation of the BRI1 receptor kinase emerges as a component of brassinosteroid signaling in Arabidopsis.
Q54U75	CRLA_DICDI	Cyclic AMP receptor-like protein A	14732403	A cAMP receptor-like G protein-coupled receptor with roles in growth regulation and development.
Q9VGH1	CP315_DROME	Cytochrome P450 315a1, mitochondrial	14610274	Shade is the Drosophila P450 enzyme that mediates the hydroxylation of ecdysone to the steroid insect molting hormone 20- hydroxyecdysone.
Q9NSC2	SALL1_HUMAN	Sal-like protein 1	9425907	Mutations in the SALL1 putative transcription factor gene cause Townes-Brocks syndrome.
Q54H38	ABHD_DICDI	Abhydrolase domain-containing protein	16926386	Proteomics fingerprinting of phagosome maturation and evidence for the role of a Galpha during uptake.
P11586	C1TC_HUMAN	C-1-tetrahydrofolate synthase, cytoplasmic	3053686	Primary structure of a human trifunctional enzyme. Isolation of a cDNA encoding methylenetetrahydrofolate dehydrogenase- methenyltetrahydrofolate cyclohydrolase-formyltetrahydrofolate synthetase.
Q8LQ74	IAA6_ORYSJ	Auxin-responsive protein IAA6	16200395	Structure and expression analysis of early auxin-responsive Aux/IAA gene family in rice (Oryza sativa).
Q17353	PAR3_CAEEL	Partitioning defective protein 3	15151982	PAR-3 is required for epithelial cell polarity in the distal spermatheca of C. elegans.
Q9Z1S8	GAB2_MOUSE	GRB2-associated-binding protein 2	15750601	The molecular scaffold Gab2 is a crucial component of RANK signaling and osteoclastogenesis.
Q9ES66	CAN10_RAT	Calpain-10	11375982	Characterization and expression of calpain 10. A novel ubiquitous calpain with nuclear localization.
Q9Y672	ALG6_HUMAN	Dolichyl pyrophosphate Man9GlcNAc2 alpha-1,3-glucosyltransferase	10924277	Analysis of multiple mutations in the hALG6 gene in a patient with congenital disorder of glycosylation Ic.
P35918	VGFR2_MOUSE	Vascular endothelial growth factor receptor 2	7681362	High affinity VEGF binding and developmental expression suggest Flk-1 as a major regulator of vasculogenesis and angiogenesis.
Q92878	RAD50_HUMAN	DNA repair protein RAD50	8756642	Human Rad50 is physically associated with human Mre11: identification of a conserved multiprotein complex implicated in recombinational DNA repair.
Q8TD84	DSCL1_HUMAN	Down syndrome cell adhesion molecule-like protein 1	11453658	Cloning and functional characterization of DSCAML1, a novel DSCAM- like cell adhesion molecule that mediates homophilic intercellular adhesion.
O60603	TLR2_HUMAN	Toll-like receptor 2	10426996	Cell activation and apoptosis by bacterial lipoproteins through Toll- like receptor-2.
P31463	YIDZ_ECOLI	HTH-type transcriptional regulator yidZ	15546870	New genes implicated in the protection of anaerobically grown Escherichia coli against nitric oxide.
P27133	COROA_DICDI	Coronin-A	16926386	Proteomics fingerprinting of phagosome maturation and evidence for the role of a Galpha during uptake.
Q2PPJ7	RGPA2_HUMAN	Ral GTPase-activating protein subunit alpha-2	16490346	Adipocytes contain a novel complex similar to the tuberous sclerosis complex.
Q8K3M6	ERC2_RAT	ERC protein 2	12163476	Cast: a novel protein of the cytomatrix at the active zone of synapses that forms a ternary complex with RIM1 and Munc13-1.
Q9Y6R0	NUMBL_HUMAN	Numb-like protein	18299187	NUMBL interacts with TAB2 and inhibits TNFalpha and IL-1beta-induced NF-kappaB activation.
Q12233	ATPN_YEAST	ATP synthase subunit g, mitochondrial	9857174	Yeast mitochondrial F1F0-ATPase exists as a dimer: identification of three dimer-specific subunits.
P45880	VDAC2_HUMAN	Voltage-dependent anion-selective channel protein 2	8420959	Cloning and functional expression in yeast of two human isoforms of the outer mitochondrial membrane channel, the voltage-dependent anion channel.
P40388	UVI15_SCHPO	UV-induced protein uvi15	7898433	Characterization of uvi15+, a stress-inducible gene from Schizosaccharomyces pombe.
P31361	PO3F3_MOUSE	POU domain, class 3, transcription factor 3	12130536	Brn-1 and Brn-2 share crucial roles in the production and positioning of mouse neocortical neurons.
P0A9P6	DEAD_ECOLI	Cold-shock DEAD box protein A	15148362	CsdA, a cold-shock RNA helicase from Escherichia coli, is involved in the biogenesis of 50S ribosomal subunit.
O35779	BHE41_RAT	Class E basic helix-loop-helix protein 41	9532582	SHARPs: mammalian enhancer-of-split- and hairy-related proteins coupled to neuronal stimulation.
P19099	C11B2_HUMAN	Cytochrome P450 11B2, mitochondrial	2256920	Cloning and expression of a cDNA for human cytochrome P-450aldo as related to primary aldosteronism.
P42677	RS27_HUMAN	40S ribosomal protein S27	8908372	Primary structures and sequence analysis of human ribosomal proteins L39 and S27.
Q9LFD2	LAC8_ARATH	Laccase-8	16804053	Mutant identification and characterization of the laccase gene family in Arabidopsis.
O94251	YOR1_SCHPO	Uncharacterized protein P8B7.01c	16823372	ORFeome cloning and global analysis of protein localization in the fission yeast Schizosaccharomyces pombe.
Q8TBE9	NANP_HUMAN	N-acylneuraminate-9-phosphatase	16237198	Identification of the sequence encoding N-acetylneuraminate-9- phosphate phosphatase.
Q9Y577	TRI17_HUMAN	E3 ubiquitin-protein ligase TRIM17	19358823	TRIM44 interacts with and stabilizes terf, a TRIM ubiquitin E3 ligase.
Q9EST4	PSMG2_MOUSE	Proteasome assembly chaperone 2	12147697	Growth retardation, polyploidy, and multinucleation induced by Clast3, a novel cell cycle-regulated protein.
Q8N726	CD2A2_HUMAN	Cyclin-dependent kinase inhibitor 2A, isoform 4	17110379	A novel nuclear interactor of ARF and MDM2 (NIAM) that maintains chromosomal stability.
O60806	TBX19_HUMAN	T-box transcription factor TBX19	9888994	Identification, mapping and phylogenomic analysis of four new human members of the T-box gene family: EOMES, TBX6, TBX18, and TBX19.
P38071	ETR1_YEAST	Enoyl-[acyl-carrier protein] reductase [NADPH, B-specific], mitochondrial	11509667	Candida tropicalis Etr1p and Saccharomyces cerevisiae Ybr026p (Mrf1'p), 2-enoyl thioester reductases essential for mitochondrial respiratory competence.
P38889	SKN7_YEAST	Transcription factor SKN7	10888672	The Skn7 response regulator of Saccharomyces cerevisiae interacts with Hsf1 in vivo and is required for the induction of heat shock genes by oxidative stress.
Q9Y884	SKH1_SCHPO	MAP kinase kinase skh1/pek1	10365961	The MAPK kinase Pek1 acts as a phosphorylation-dependent molecular switch.
P23293	BUR1_YEAST	Serine/threonine-protein kinase BUR1	16040246	BUR kinase selectively regulates H3 K4 trimethylation and H2B ubiquitylation through recruitment of the PAF elongation complex.
P01174	WAP_RAT	Whey acidic protein	6955785	Complete sequence analysis of cDNA clones encoding rat whey phosphoprotein: homology to a protease inhibitor.
P63345	ARC_MYCTU	Proteasome-associated ATPase	17082771	Identification of substrates of the Mycobacterium tuberculosis proteasome.
Q24174	ABRU_DROME	Protein abrupt	15363392	Development of morphological diversity of dendrites in Drosophila by the BTB-zinc finger protein abrupt.
Q9S784	HA22C_ARATH	HVA22-like protein c	12081371	AtHVA22 gene family in Arabidopsis: phylogenetic relationship, ABA and stress regulation, and tissue-specific expression.
P97546	NPTN_RAT	Neuroplastin	19952283	Neuroplastin-55 binds to and signals through the fibroblast growth factor receptor.
O43294	TGFI1_HUMAN	Transforming growth factor beta-1-induced transcript 1 protein	9422762	Cell adhesion kinase beta forms a complex with a new member, Hic-5, of proteins localized at focal adhesions.
P37677	LYXK_ECOLI	L-xylulose/3-keto-L-gulonate kinase	7961955	Activation of a cryptic gene encoding a kinase for L-xylulose opens a new pathway for the utilization of L-lyxose by Escherichia coli.
Q9UUI6	RTF_SCHPO	Replication termination factor 1	16823372	ORFeome cloning and global analysis of protein localization in the fission yeast Schizosaccharomyces pombe.
P01129	CDC10_SCHPO	Start control protein cdc10	16816948	Pol5p, a novel binding partner to Cdc10p in fission yeast involved in rRNA production.
P98073	ENTK_HUMAN	Enteropeptidase	8052624	Enterokinase, the initiator of intestinal digestion, is a mosaic protease composed of a distinctive assortment of domains.
Q92851	CASPA_HUMAN	Caspase-10	11717445	Caspase-10 is an initiator caspase in death receptor signaling.
Q61301	CTNA2_MOUSE	Catenin alpha-2	12123610	Cadherin regulates dendritic spine morphogenesis.
Q673G8	DACT2_DANRE	Dapper homolog 2	15459392	Zebrafish Dpr2 inhibits mesoderm induction by promoting degradation of nodal receptors.
Q06327	LOX1_ARATH	Lipoxygenase 1	18949503	Diversity of the enzymatic activity in the lipoxygenase gene family of Arabidopsis thaliana.
P93022	ARFG_ARATH	Auxin response factor 7	16461383	A role for auxin response factor 19 in auxin and ethylene signaling in Arabidopsis.
P91660	L259_DROME	Probable multidrug resistance-associated protein lethal(2)03659	8985246	The Drosophila protein Wunen repels migrating germ cells.
P53065	TAD1_YEAST	tRNA-specific adenosine deaminase 1	9707437	Tad1p, a yeast tRNA-specific adenosine deaminase, is related to the mammalian pre-mRNA editing enzymes ADAR1 and ADAR2.
P39038	CADH4_MOUSE	Cadherin-4	8270638	Cell binding specificity of mouse R-cadherin and chromosomal mapping of the gene.
P24592	IBP6_HUMAN	Insulin-like growth factor-binding protein 6	10087296	Characterization and chromosomal localization of the human insulin- like growth factor-binding protein 6 gene.
P51843	NR0B1_HUMAN	Nuclear receptor subfamily 0 group B member 1	10848616	Orphan receptor DAX-1 is a shuttling RNA binding protein associated with polyribosomes via mRNA.
Q09022	XEN1_XENLA	Xenoxin-1	8393864	Xenoxins, a family of peptides from dorsal gland secretion of Xenopus laevis related to snake venom cytotoxins and neurotoxins.
Q03395	ROM1_HUMAN	Rod outer segment membrane protein 1	1610568	Cloning of the cDNA for a novel photoreceptor membrane protein (rom- 1) identifies a disk rim protein family implicated in human retinopathies.
Q9VU68	WDR1_DROME	Actin-interacting protein 1	17565945	The flare gene, which encodes the AIP1 protein of Drosophila, functions to regulate F-actin disassembly in pupal epidermal cells.
Q06156	CND1_YEAST	Condensin complex subunit 1	10811823	The condensin complex governs chromosome condensation and mitotic transmission of rDNA.
P20459	IF2A_YEAST	Eukaryotic translation initiation factor 2 subunit alpha	2649894	Yeast translation initiation suppressor sui2 encodes the alpha subunit of eukaryotic initiation factor 2 and shares sequence identity with the human alpha subunit.
P12694	ODBA_HUMAN	2-oxoisovalerate dehydrogenase subunit alpha, mitochondrial	7883996	Molecular and biochemical basis of intermediate maple syrup urine disease: occurrence of homozygous G245R and F364C mutations at the E1- alpha locus of Hispanic-Mexican patients.
Q01629	IFM2_HUMAN	Interferon-induced transmembrane protein 2	1906403	Molecular analysis of a human interferon-inducible gene family.
P62746	RHOB_MOUSE	Rho-related GTP-binding protein RhoB	14597666	RhoB controls Akt trafficking and stage-specific survival of endothelial cells during vascular development.
P22579	SIN3_YEAST	Transcriptional regulatory protein SIN3	9234741	A large protein complex containing the yeast Sin3p and Rpd3p transcriptional regulators.
Q7KSD8	TAD2A_DROME	Transcriptional adapter 2A	12482983	Two different Drosophila ADA2 homologues are present in distinct GCN5 histone acetyltransferase-containing complexes.
P05230	FGF1_HUMAN	Heparin-binding growth factor 1	1693186	Alternative splicing generates two forms of mRNA coding for human heparin-binding growth factor 1.
P05408	7B2_HUMAN	Neuroendocrine protein 7B2	3134253	Cloning and sequence analysis of human pituitary cDNA encoding the novel polypeptide 7B2.
P40554	URM1_YEAST	Ubiquitin-related modifier 1	14555475	Attachment of the ubiquitin-related protein Urm1p to the antioxidant protein Ahp1p.
Q9FYG2	CMTA4_ARATH	Calmodulin-binding transcription activator 4	12218065	A calmodulin-binding/CGCG box DNA-binding protein family involved in multiple signaling pathways in plants.
P40077	DSE1_YEAST	Protein DSE1	14562095	Global analysis of protein localization in budding yeast.
Q03771	YD161_YEAST	UPF0661 TPR repeat-containing protein YDR161W	14562095	Global analysis of protein localization in budding yeast.
Q10290	MAL2_SCHPO	Chromosome segregation protein mal2	16079914	Molecular analysis of kinetochore architecture in fission yeast.
Q9T2L1	CB2C_SPIOL	Chlorophyll a-b binding protein	1894641	Tandem mass spectrometry identifies sites of three post-translational modifications of spinach light-harvesting chlorophyll protein II. Proteolytic cleavage, acetylation, and phosphorylation.
Q9UKJ8	ADA21_HUMAN	Disintegrin and metalloproteinase domain-containing protein 21	9469942	ADAM 20 and 21; two novel human testis-specific membrane metalloproteases with similarity to fertilin-alpha.
O60733	PA2G6_HUMAN	85 kDa calcium-independent phospholipase A2	9417066	Multiple splice variants of the human calcium-independent phospholipase A2 and their effect on enzyme activity.
P24004	PEX1_YEAST	Peroxisomal ATPase PEX1	14562095	Global analysis of protein localization in budding yeast.
O74331	RLP1_SCHPO	DNA repair protein rlp1	15336631	Identification and characterization of the rlp1+, the novel Rad51 paralog in the fission yeast Schizosaccharomyces pombe.
P80957	BDEF_TACTR	Big defensin	9165083	cDNA cloning, tissue distribution, and subcellular localization of horseshoe crab big defensin.
P53824	SNZ2_YEAST	Probable pyridoxine biosynthesis protein SNZ2	12271461	Functional analysis of yeast gene families involved in metabolism of vitamins B1 and B6.
Q9ZR07	FRDA_ARATH	Frataxin, mitochondrial	17092311	Deficiency of Arabidopsis thaliana frataxin alters activity of mitochondrial Fe-S proteins and induces oxidative stress.
P26263	PDC6_YEAST	Pyruvate decarboxylase isozyme 3	1744053	Characterization of PDC6, a third structural gene for pyruvate decarboxylase in Saccharomyces cerevisiae.
Q9ZES5	SLAP_BACTF	S-layer protein	12549017	Cloning of parasporal body protein gene resembling to S-layer protein genes from Bacillus thuringiensis CTC strain.
Q25QX6	BOWL_XENLA	Protein bowline	16586348	Bowline, a novel protein localized to the presomitic mesoderm, interacts with Groucho/TLE in Xenopus.
P35189	TAF14_YEAST	Transcription initiation factor TFIID subunit 14	12887900	Involvement of actin-related proteins in ATP-dependent chromatin remodeling.
Q13033	STRN3_HUMAN	Striatin-3	10748158	Zinedin, SG2NA, and striatin are calmodulin-binding, WD repeat proteins principally expressed in the brain.
Q9U6M3	JBP1_TRYBB	Thymine dioxygenase JBP1	15694344	Regulation of trypanosome DNA glycosylation by a SWI2/SNF2-like protein.
O70456	1433S_MOUSE	14-3-3 protein sigma	16710422	A keratin cytoskeletal protein regulates protein synthesis and epithelial cell growth.
Q8K450	SPG16_MOUSE	Sperm-associated antigen 16 protein	12391165	A sperm-associated WD repeat protein orthologous to Chlamydomonas PF20 associates with Spag6, the mammalian orthologue of Chlamydomonas PF16.
Q9W420	SPT6H_DROME	Transcription elongation factor SPT6	11040216	Spt5 and spt6 are associated with active transcription and have characteristics of general elongation factors in D. melanogaster.
P09874	PARP1_HUMAN	Poly [ADP-ribose] polymerase 1	2513174	Human nuclear NAD+ ADP-ribosyltransferase(polymerizing): organization of the gene.
P00782	SUBT_BACAM	Subtilisin BPN'	12524032	Purification and characterization of a fibrinolytic enzyme produced by Bacillus amyloliquefaciens DC-4 screened from douchi, a traditional Chinese soybean food.
Q99816	TS101_HUMAN	Tumor susceptibility gene 101 protein	10888872	DNMT1 binds HDAC2 and a new co-repressor, DMAP1, to form a complex at replication foci.
Q02563	SV2A_RAT	Synaptic vesicle glycoprotein 2A	1519064	SV2, a brain synaptic vesicle protein homologous to bacterial transporters.
P41759	PGK_SCHMA	Phosphoglycerate kinase	7477104	Cloning of the gene for phosphoglycerate kinase from Schistosoma mansoni and characterization of its gene product.
Q11193	SOR3_CAEEL	Sop-2-related protein 3	17215367	Polycomb-like genes are necessary for specification of dopaminergic and serotonergic neurons in Caenorhabditis elegans.
Q03388	VPS72_YEAST	Vacuolar protein sorting-associated protein 72	14562095	Global analysis of protein localization in budding yeast.
Q9V727	ASX_DROME	Polycomb protein Asx	11397012	Tantalus, a novel ASX-interacting protein with tissue-specific functions.
O60123	KEX1_SCHPO	Carboxypeptidase kex1	16823372	ORFeome cloning and global analysis of protein localization in the fission yeast Schizosaccharomyces pombe.
Q54J33	P2XD_DICDI	P2X receptor D	19833731	Functional characterization of intracellular Dictyostelium discoideum P2X receptors.
P40994	ARF3_YEAST	ADP-ribosylation factor 3	15504911	The GTPase Arf1p and the ER to Golgi cargo receptor Erv14p cooperate to recruit the golgin Rud3p to the cis-Golgi.
O88667	RAD_MOUSE	GTP-binding protein RAD	17525370	Dominant negative suppression of Rad leads to QT prolongation and causes ventricular arrhythmias via modulation of L-type Ca2+ channels in the heart.
Q84WU4	GOGC3_ARATH	Golgin candidate 3	17307898	Multiple roles of ADP-ribosylation factor 1 in plant cells include spatially regulated recruitment of coatomer and elements of the Golgi matrix.
Q03151	MTG1_YEAST	Mitochondrial GTPase 1	12808030	MTG1 codes for a conserved protein required for mitochondrial translation.
Q03071	ELOC_YEAST	Elongin-C	10753924	Elongin from Saccharomyces cerevisiae.
Q99952	PTN18_HUMAN	Tyrosine-protein phosphatase non-receptor type 18	8950995	Characterization of the PEST family protein tyrosine phosphatase BDP1.
Q8R3H7	HS2ST_MOUSE	Heparan sulfate 2-O-sulfotransferase 1	9637690	Renal agenesis in mice homozygous for a gene trap mutation in the gene encoding heparan sulfate 2-sulfotransferase.
Q9LRZ0	TPR2_ARATH	Topless-related protein 2	20360743	NINJA connects the co-repressor TOPLESS to jasmonate signalling.
P38182	ATG8_YEAST	Autophagy-related protein 8	10525546	Formation process of autophagosome is traced with Apg8/Aut7p in yeast.
Q9LG26	PARN_ARATH	Poly(A)-specific ribonuclease PARN	16359390	Analysis of ABA hypersensitive germination2 revealed the pivotal functions of PARN in stress response in Arabidopsis.
P63272	SPT4H_HUMAN	Transcription elongation factor SPT4	10075709	Structure and function of the human transcription elongation factor DSIF.
Q08967	FLC1_YEAST	Flavin carrier protein 1	16717099	A screen for genes of heme uptake identifies the FLC family required for import of FAD into the endoplasmic reticulum.
Q9VTI8	CHRB_DROME	Protein charybde	15545626	The hypoxia-induced paralogs Scylla and Charybdis inhibit growth by down-regulating S6K activity upstream of TSC in Drosophila.
P52877	SERC_SPIOL	Phosphoserine aminotransferase, chloroplastic	9037153	Molecular cloning, characterization and expression of cDNA encoding phosphoserine aminotransferase involved in phosphorylated pathway of serine biosynthesis from spinach.
Q9VZL7	GR63A_DROME	Gustatory and odorant receptor 63a	17167414	Two chemosensory receptors together mediate carbon dioxide detection in Drosophila.
P47169	ECM17_YEAST	Sulfite reductase [NADPH] subunit beta	14562095	Global analysis of protein localization in budding yeast.
O48963	PHOT1_ARATH	Phototropin-1	16777956	PHYTOCHROME KINASE SUBSTRATE 1 is a phototropin 1 binding protein required for phototropism.
P43006	EAA2_MOUSE	Excitatory amino acid transporter 2	7698742	Mouse excitatory amino acid transporter EAAT2: isolation, characterization, and proximity to neuroexcitability loci on mouse chromosome 2.
P47069	MPS3_YEAST	Spindle pole body assembly component MPS3	17495028	MPS3 mediates meiotic bouquet formation in Saccharomyces cerevisiae.
Q9Y2G2	CARD8_HUMAN	Caspase recruitment domain-containing protein 8	15030775	NALP3 forms an IL-1beta-processing inflammasome with increased activity in Muckle-Wells autoinflammatory disorder.
Q64591	DECR_RAT	2,4-dienoyl-CoA reductase, mitochondrial	2383590	cDNA cloning of rat liver 2,4-dienoyl-CoA reductase.
B0F0H3	MKRN2_XENLA	Probable E3 ubiquitin-protein ligase makorin-2	18198183	Makorin-2 is a neurogenesis inhibitor downstream of phosphatidylinositol 3-kinase/Akt (PI3K/Akt) signal.
P09651	ROA1_HUMAN	Heterogeneous nuclear ribonucleoprotein A1	8521471	A nuclear export signal in hnRNP A1: a signal-mediated, temperature- dependent nuclear protein export pathway.
P63279	UBC9_HUMAN	SUMO-conjugating enzyme UBC9	12072434	Transcription factor AP-2 interacts with the SUMO-conjugating enzyme UBC9 and is sumolated in vivo.
P04147	PABP_YEAST	Polyadenylate-binding protein, cytoplasmic and nuclear	10357826	The yeast poly(A)-binding protein Pab1p stimulates in vitro poly(A)- dependent and cap-dependent translation by distinct mechanisms.
P28231	CXB3_MOUSE	Gap junction beta-3 protein	19864490	Consortin, a trans-Golgi network cargo receptor for the plasma membrane targeting and recycling of connexins.
P84386	XT6_XENTR	Antimicrobial peptide 6	11738090	Antimicrobial peptides isolated from skin secretions of the diploid frog, Xenopus tropicalis (Pipidae).
P0AG30	RHO_ECOLI	Transcription termination factor Rho	2423505	Autogenous regulation of the gene for transcription termination factor rho in Escherichia coli: localization and function of its attenuators.
Q9TW67	NGLY1_CAEEL	Peptide-N(4)-(N-acetyl-beta-glucosaminyl)asparagine amidase	17509531	Dual enzymatic properties of the cytoplasmic peptide: N-glycanase in C. elegans.
O16850	FOXO_CAEEL	Forkhead box protein O	18245330	DAF-16-dependent suppression of immunity during reproduction in Caenorhabditis elegans.
O13904	MUG84_SCHPO	Meiotically up-regulated gene 84 protein	16823372	ORFeome cloning and global analysis of protein localization in the fission yeast Schizosaccharomyces pombe.
Q92206	ERG1_CANAL	Squalene monooxygenase	9161422	Cloning and expression of squalene epoxidase from the pathogenic yeast Candida albicans.
P39010	AKR1_YEAST	Palmitoyltransferase AKR1	12370247	The yeast DHHC cysteine-rich domain protein Akr1p is a palmitoyl transferase.
P49643	PRI2_HUMAN	DNA primase large subunit	8026492	DNA replication in vitro by recombinant DNA-polymerase-alpha- primase.
Q9QYN8	HRH3_RAT	Histamine H3 receptor	10869375	Cloning of rat histamine H3 receptor reveals distinct species pharmacological profiles.
Q12324	YVC1_YEAST	Calcium channel YVC1	11781332	Internal Ca(2+) release in yeast is triggered by hypertonic shock and mediated by a TRP channel homologue.
O48788	Y2267_ARATH	Probable inactive receptor kinase At2g26730	14506206	Large-scale analysis of in vivo phosphorylated membrane proteins by immobilized metal ion affinity chromatography and mass spectrometry.
O75360	PROP1_HUMAN	Homeobox protein prophet of Pit-1	9462743	Mutations in PROP1 cause familial combined pituitary hormone deficiency.
O75398	DEAF1_HUMAN	Deformed epidermal autoregulatory factor 1 homolog	9773984	Characterization of a nuclear deformed epidermal autoregulatory factor-1 (DEAF-1)-related (NUDR) transcriptional regulator protein.
Q63644	ROCK1_RAT	Rho-associated protein kinase 1	8816443	The p160 RhoA-binding kinase ROK alpha is a member of a kinase family and is involved in the reorganization of the cytoskeleton.
Q8K3W2	LRC10_MOUSE	Leucine-rich repeat-containing protein 10	14751244	Molecular cloning and expression of HRLRRP, a novel heart-restricted leucine-rich repeat protein.
O57311	ZIC3_XENLA	Zinc finger protein ZIC 3	9342348	Xenopus Zic3, a primary regulator both in neural and neural crest development.
P32234	128UP_DROME	GTP-binding protein 128up	8121394	The gene upstream of DmRP128 codes for a novel GTP-binding protein of Drosophila melanogaster.
Q9UPY3	DICER_HUMAN	Endoribonuclease Dicer	16142218	TRBP, a regulator of cellular PKR and HIV-1 virus expression, interacts with Dicer and functions in RNA silencing.
Q9VEA5	RPB4_DROME	DNA-directed RNA polymerase II 16 kDa polypeptide	12697829	Two Drosophila Ada2 homologues function in different multiprotein complexes.
Q9UMF0	ICAM5_HUMAN	Intercellular adhesion molecule 5	8995416	cDNA cloning and chromosomal localization of the human telencephalin and its distinctive interaction with lymphocyte function-associated antigen-1.
Q03060	CREM_HUMAN	cAMP-responsive element modulator	8206879	Novel isoforms of human cyclic AMP-responsive element modulator (hCREM) mRNA.
P38876	PTH_YEAST	Peptidyl-tRNA hydrolase	12799450	Peptidyl-tRNA hydrolase from Sulfolobus solfataricus.
Q04411	URC2_YEAST	Uracil catabolism protein 2	14562095	Global analysis of protein localization in budding yeast.
O94818	NOL4_HUMAN	Nucleolar protein 4	9813152	NOLP: identification of a novel human nucleolar protein and determination of sequence requirements for its nucleolar localization.
Q50H32	GRCR1_MOUSE	Glutaredoxin domain-containing cysteine-rich protein 1	11276175	Hair cells in the inner ear of the pirouette and shaker 2 mutant mice.
Q02040	SF17A_HUMAN	Splicing factor, arginine/serine-rich 17A	1438229	Cloning and sequencing of a trophoblast-endothelial-activated lymphocyte surface protein: cDNA sequence and genomic structure.
Q9D0J4	ARL2_MOUSE	ADP-ribosylation factor-like protein 2	11980706	The complex of Arl2-GTP and PDE delta: from structure to function.
Q54HL6	CSN2_DICDI	COP9 signalosome complex subunit 2	16781008	The COP9 signalosome regulates cell proliferation of Dictyostelium discoideum.
Q9Y048	DTN1_CAEEL	Dystrobrevin-1	14499607	The stn-1 syntrophin gene of C.elegans is functionally related to dystrophin and dystrobrevin.
O95810	SDPR_HUMAN	Serum deprivation-response protein	10191091	The human serum deprivation response gene (SDPR) maps to 2q32-q33 and codes for a phosphatidylserine-binding protein.
P37765	RLUB_ECOLI	Ribosomal large subunit pseudouridine synthase B	11720289	Identification and site of action of the remaining four putative pseudouridine synthases in Escherichia coli.
Q9USR2	UBP10_SCHPO	Probable mRNA-splicing protein ubp10	16823372	ORFeome cloning and global analysis of protein localization in the fission yeast Schizosaccharomyces pombe.
P30430	FUR1C_DROME	Furin-like protease 1, isoform 1-CRR	1545235	A unique Kex2-like endoprotease from Drosophila melanogaster is expressed in the central nervous system during early embryogenesis.
P84638	CYVB_LEOCM	Cycloviolin-B	10813905	Cycloviolins A-D, anti-HIV macrocyclic peptides from Leonia cymosa.
O60667	FAIM3_HUMAN	Fas apoptotic inhibitory molecule 3	9586636	Toso, a cell surface, specific regulator of Fas-induced apoptosis in T cells.
P31270	HXA11_HUMAN	Homeobox protein Hox-A11	9745033	Evolutionary conservation and tissue-specific processing of hoxa 11 antisense transcripts.
Q22830	OSM1_CAEEL	Intraflagellar transport protein osm-1	10545497	Role of a class DHC1b dynein in retrograde transport of IFT motors and IFT raft particles along cilia, but not dendrites, in chemosensory neurons of living Caenorhabditis elegans.
O74757	HRD1_SCHPO	ERAD-associated E3 ubiquitin-protein ligase hrd1	19520858	Degradation of sterol regulatory element-binding protein precursor requires the endoplasmic reticulum-associated degradation components Ubc7 and Hrd1 in fission yeast.
P47175	HMS2_YEAST	Probable transcription factor HMS2	14562095	Global analysis of protein localization in budding yeast.
Q9BY76	ANGL4_HUMAN	Angiopoietin-related protein 4	11953136	Cloning of a novel gene, ANGPTL4 and the functional study in angiogenesis.
Q8K4Z6	GPC6A_MOUSE	G-protein coupled receptor family C group 6 member A	16199532	Identification of a novel extracellular cation-sensing G-protein- coupled receptor.
P50440	GATM_HUMAN	Glycine amidinotransferase, mitochondrial	9218780	Crystal structure and mechanism of human L-arginine:glycine amidinotransferase: a mitochondrial enzyme involved in creatine biosynthesis.
Q98TW1	NCOA2_DANRE	Nuclear receptor coactivator 2	18248177	Cloning, genomic organization, and expression analysis of zebrafish nuclear receptor coactivator, TIF2.
Q8CJ70	IL19_MOUSE	Interleukin-19	12370360	IL-19 induces production of IL-6 and TNF-alpha and results in cell apoptosis through TNF-alpha.
Q8IN81	FRU_DROME	Sex determination protein fruitless	10934470	Formation of the male-specific muscle in female Drosophila by ectopic fruitless expression.
P80723	BASP1_HUMAN	Brain acid soluble protein 1	9749536	Characterization of bovine and human cDNAs encoding NAP-22 (22 kDa neuronal tissue-enriched acidic protein) homologs.
Q96D96	HVCN1_HUMAN	Voltage-gated hydrogen channel 1	16554753	A voltage-gated proton-selective channel lacking the pore domain.
Q8NEJ0	DUS18_HUMAN	Dual specificity protein phosphatase 18	12408986	Identification and characterization of two novel low-molecular-weight dual specificity phosphatases.
P14713	PHYB_ARATH	Phytochrome B	11260718	An Arabidopsis circadian clock component interacts with both CRY1 and phyB.
O74824	GTR1_SCHPO	GTP-binding protein gtr1	16823372	ORFeome cloning and global analysis of protein localization in the fission yeast Schizosaccharomyces pombe.
O94318	VPS20_SCHPO	Vacuolar protein sorting-associated protein 20	16823372	ORFeome cloning and global analysis of protein localization in the fission yeast Schizosaccharomyces pombe.
P07270	PHO4_YEAST	Phosphate system positive regulatory protein PHO4	10320381	Roles of phosphorylation sites in regulating activity of the transcription factor Pho4.
O94236	EIF3D_SCHPO	Eukaryotic translation initiation factor 3 subunit D	11705997	Moe1 and spInt6, the fission yeast homologues of mammalian translation initiation factor 3 subunits p66 (eIF3d) and p48 (eIF3e), respectively, are required for stable association of eIF3 subunits.
O13889	E2AK1_SCHPO	Eukaryotic translation initiation factor 2-alpha kinase 1	12242291	Phosphorylation of eukaryotic initiation factor 2 by heme-regulated inhibitor kinase-related protein kinases in Schizosaccharomyces pombe is important for resistance to environmental stresses.
O00472	ELL2_HUMAN	RNA polymerase II elongation factor ELL2	9108030	ELL2, a new member of an ELL family of RNA polymerase II elongation factors.
P22133	MDHC_YEAST	Malate dehydrogenase, cytoplasmic	1986231	Isolation, nucleotide sequence analysis, and disruption of the MDH2 gene from Saccharomyces cerevisiae: evidence for three isozymes of yeast malate dehydrogenase.
P12729	PSA_DICDI	Prespore-specific protein A	2850494	Structural characterization of Dictyostelium discoideum prespore- specific gene D19 and of its product, cell surface glycoprotein PsA.
P51140	DSH_DROME	Segment polarity protein dishevelled	16849595	An unconventional nuclear localization motif is crucial for function of the Drosophila Wnt/wingless antagonist Naked cuticle.
P36894	BMR1A_HUMAN	Bone morphogenetic protein receptor type-1A	8397373	Activin receptor-like kinases: a novel subclass of cell-surface receptors with predicted serine/threonine kinase activity.
Q9LPW7	AFB3_ARATH	Protein AUXIN SIGNALING F-BOX 3	16627744	A plant miRNA contributes to antibacterial resistance by repressing auxin signaling.
P16092	FGFR1_MOUSE	Basic fibroblast growth factor receptor 1	17086194	Klotho converts canonical FGF receptor into a specific receptor for FGF23.
Q9FUY2	LEUNG_ARATH	Transcriptional corepressor LEUNIG	16679456	AGL24, SHORT VEGETATIVE PHASE, and APETALA1 redundantly control AGAMOUS during early stages of flower development in Arabidopsis.
Q94F47	UBC28_ARATH	Ubiquitin-conjugating enzyme E2 28	16339806	Genome analysis and functional characterization of the E2 and RING- type E3 ligase ubiquitination enzymes of Arabidopsis.
P30664	MCM4B_XENLA	DNA replication licensing factor mcm4-B	16369567	The ATPase activity of MCM2-7 is dispensable for pre-RC assembly but is required for DNA unwinding.
Q13572	ITPK1_HUMAN	Inositol-tetrakisphosphate 1-kinase	8662638	Isolation of inositol 1,3,4-trisphosphate 5/6-kinase, cDNA cloning and expression of the recombinant enzyme.
Q8NF91	SYNE1_HUMAN	Nesprin-1	18396275	Structural requirements for the assembly of LINC complexes and their function in cellular mechanical stiffness.
Q08826	SNX3_YEAST	Sorting nexin-3	9456318	Retrieval of resident late-Golgi membrane proteins from the prevacuolar compartment of Saccharomyces cerevisiae is dependent on the function of Grd19p.
P34697	SODC_CAEEL	Superoxide dismutase [Cu-Zn]	16234242	Activation of CuZn superoxide dismutases from Caenorhabditis elegans does not require the copper chaperone CCS.
P53088	CTU1_YEAST	Cytoplasmic tRNA 2-thiolation protein 1	14551258	Urmylation: a ubiquitin-like pathway that functions during invasive growth and budding in yeast.
P84383	XT3_XENTR	Antimicrobial peptide 3	11738090	Antimicrobial peptides isolated from skin secretions of the diploid frog, Xenopus tropicalis (Pipidae).
Q63517	CENPI_RAT	Centromere protein I	7758824	Regulation of gene expression in Sertoli cells by follicle- stimulating hormone (FSH): cloning and characterization of LRPR1, a primary response gene encoding a leucine-rich protein.
Q9UT54	YI95_SCHPO	UPF0593 mitochondrial protein C806.05	16823372	ORFeome cloning and global analysis of protein localization in the fission yeast Schizosaccharomyces pombe.
P23258	TBG1_HUMAN	Tubulin gamma-1 chain	1904010	Gamma-tubulin is present in Drosophila melanogaster and Homo sapiens and is associated with the centrosome.
Q9LKW9	NHX7_ARATH	Sodium/hydrogen exchanger 7	12239394	SOS1, a genetic locus essential for salt tolerance and potassium acquisition.
P12866	STE6_YEAST	Alpha-factor-transporting ATPase	2569166	The yeast STE6 gene encodes a homologue of the mammalian multidrug resistance P-glycoprotein.
Q1PEF6	ASK6_ARATH	SKP1-like protein 6	12970487	Members of the Arabidopsis-SKP1-like gene family exhibit a variety of expression patterns and may play diverse roles in Arabidopsis.
P35169	TOR1_YEAST	Serine/threonine-protein kinase TOR1	12631735	Tor kinases are in distinct membrane-associated protein complexes in Saccharomyces cerevisiae.
P17947	SPI1_HUMAN	Transcription factor PU.1	10207087	Functional and physical interactions between AML1 proteins and an ETS protein, MEF: implications for the pathogenesis of t(8;21)-positive leukemias.
P24889	NU2M_CAEEL	NADH-ubiquinone oxidoreductase chain 2	1551572	The mitochondrial genomes of two nematodes, Caenorhabditis elegans and Ascaris suum.
Q9LMA8	TI10A_ARATH	Protein TIFY 10A	17637677	JAZ repressor proteins are targets of the SCF(COI1) complex during jasmonate signalling.
Q9Z2C8	YBOX2_MOUSE	Y-box-binding protein 2	12648488	Requirement for RNA-binding activity of MSY2 for cytoplasmic localization and retention in mouse oocytes.
Q3E8E5	BGL39_ARATH	Putative myrosinase 3	12010464	The third myrosinase gene TGG3 in Arabidopsis thaliana is a pseudogene specifically expressed in stamen and petal.
P70041	CER1_XENLA	Cerberus	10067895	The head inducer Cerberus is a multifunctional antagonist of Nodal, BMP and Wnt signals.
P63092	GNAS2_HUMAN	Guanine nucleotide-binding protein G(s) subunit alpha isoforms short	9159128	Conditional activation defect of a human Gsalpha mutant.
P25039	EFGM_YEAST	Elongation factor G, mitochondrial	14576278	The proteome of Saccharomyces cerevisiae mitochondria.
P20594	ANPRB_HUMAN	Atrial natriuretic peptide receptor 2	1660465	Extracellular domain-IgG fusion proteins for three human natriuretic peptide receptors. Hormone pharmacology and application to solid phase screening of synthetic peptide antisera.
Q9H9Y2	RPF1_HUMAN	Ribosome production factor 1	11864606	The sigma(70)-like motif: a eukaryotic RNA binding domain unique to a superfamily of proteins required for ribosome biogenesis.
Q9M4A2	SPO11_ARATH	Meiotic recombination protein SPO11-1	11157765	AtSPO11-1 is necessary for efficient meiotic recombination in plants.
P42701	I12R1_HUMAN	Interleukin-12 receptor subunit beta-1	8943050	A functional interleukin 12 receptor complex is composed of two beta- type cytokine receptor subunits.
P31268	HXA7_HUMAN	Homeobox protein Hox-A7	11435435	Human homeobox HOXA7 regulates keratinocyte transglutaminase type 1 and inhibits differentiation.
Q9SJ12	ATP7_ARATH	Probable ATP synthase 24 kDa subunit, mitochondrial	14671022	Experimental analysis of the Arabidopsis mitochondrial proteome highlights signaling and regulatory components, provides assessment of targeting prediction programs, and indicates plant-specific mitochondrial proteins.
O45657	PLX2_CAEEL	Plexin-2	15030761	Integration of semaphorin-2A/MAB-20, ephrin-4, and UNC-129 TGF-beta signaling pathways regulates sorting of distinct sensory rays in C. elegans.
Q07980	MLH2_YEAST	DNA mismatch repair protein MLH2	15467363	A role for the MutL homologue MLH2 in controlling heteroduplex formation and in regulating between two different crossover pathways in budding yeast.
O00755	WNT7A_HUMAN	Protein Wnt-7a	8893824	Isolation, characterization and chromosomal assignment of the human WNT7A gene.
P42523	TGRC1_DICDI	Tiger protein C1	14651934	A cell-adhesion pathway regulates intercellular communication during Dictyostelium development.
P35414	APJ_HUMAN	Apelin receptor	8294032	A human gene that shows identity with the gene encoding the angiotensin receptor is located on chromosome 11.
Q9Y215	COLQ_HUMAN	Acetylcholinesterase collagenic tail peptide	9689136	Human endplate acetylcholinesterase deficiency caused by mutations in the collagen-like tail subunit (ColQ) of the asymmetric enzyme.
O46107	LIP1_DROME	Lipase 1	9566193	The Drosophila melanogaster lipase homologs: a gene family with tissue and developmental specific expression.
Q93561	DERL1_CAEEL	Derlin-1	11560892	Genetic analysis of endocytosis in Caenorhabditis elegans: coelomocyte uptake defective mutants.
Q16560	U1SBP_HUMAN	U11/U12 small nuclear ribonucleoprotein 35 kDa protein	15146077	The human 18S U11/U12 snRNP contains a set of novel proteins not found in the U2-dependent spliceosome.
P42939	MVB12_YEAST	Multivesicular body sorting factor 12	17135292	Efficient cargo sorting by ESCRT-I and the subsequent release of ESCRT-I from multivesicular bodies requires the subunit Mvb12.
O14216	SLD2_SCHPO	DNA replication regulator sld2	16823372	ORFeome cloning and global analysis of protein localization in the fission yeast Schizosaccharomyces pombe.
Q3KQ35	S17AA_XENLA	Transcription factor Sox-17-alpha-A	10549281	Regulation of Wnt signaling by Sox proteins: XSox17 alpha/beta and XSox3 physically interact with beta-catenin.
Q7TSY8	SGOL2_MOUSE	Shugoshin-like 2	18084284	Unified mode of centromeric protection by shugoshin in mammalian oocytes and somatic cells.
P10911	MCF2_HUMAN	Proto-oncogene DBL	3281159	The predicted DBL oncogene product defines a distinct class of transforming proteins.
Q9Y2T1	AXN2_HUMAN	Axin-2	15042511	Mutations in AXIN2 cause familial tooth agenesis and predispose to colorectal cancer.
O94319	SEC13_SCHPO	Protein transport protein sec13	11821054	A DMSO-sensitive conditional mutant of the fission yeast orthologue of the Saccharomyces cerevisiae SEC13 gene is defective in septation.
Q99542	MMP19_HUMAN	Matrix metalloproteinase-19	10809722	Biochemical characterization of the catalytic domain of human matrix metalloproteinase 19. Evidence for a role as a potent basement membrane degrading enzyme.
Q03957	CTK1_YEAST	CTD kinase subunit alpha	15520468	CTD kinase I is involved in RNA polymerase I transcription.
Q38998	AKT1_ARATH	Potassium channel AKT1	16895985	A Ca(2)+ signaling pathway regulates a K(+) channel for low-K response in Arabidopsis.
O74700	TIM9_YEAST	Mitochondrial import inner membrane translocase subunit TIM9	12138093	Assembly of Tim9 and Tim10 into a functional chaperone.
O43019	SRE2_SCHPO	Putative transcription factor sre2	16823372	ORFeome cloning and global analysis of protein localization in the fission yeast Schizosaccharomyces pombe.
P34446	PAT2_CAEEL	Integrin alpha pat-2	17606640	Control of C. elegans hermaphrodite gonad size and shape by vab- 3/Pax6-mediated regulation of integrin receptors.
P27815	PDE4A_HUMAN	cAMP-specific 3',5'-cyclic phosphodiesterase 4A	11306681	Molecular cloning, genomic positioning, promoter identification, and characterization of the novel cyclic AMP-specific phosphodiesterase PDE4A10.
P35177	SPT7_YEAST	Transcriptional activator SPT7	7713415	The Saccharomyces cerevisiae SPT7 gene encodes a very acidic protein important for transcription in vivo.
O43028	VAC8_SCHPO	Vacuolar protein 8	16823372	ORFeome cloning and global analysis of protein localization in the fission yeast Schizosaccharomyces pombe.
P51888	PRELP_HUMAN	Prolargin	7592739	The primary structure of a basic leucine-rich repeat protein, PRELP, found in connective tissues.
Q9ES07	S15A2_MOUSE	Solute carrier family 15 member 2	11027540	Cloning and characterization of the gene encoding the mouse peptide transporter PEPT2.
P06101	CDC37_YEAST	Hsp90 co-chaperone Cdc37	7753858	Cdc37 is required for association of the protein kinase Cdc28 with G1 and mitotic cyclins.
Q9P7Z9	YCGK_SCHPO	Uncharacterized protein C16C4.20c	16823372	ORFeome cloning and global analysis of protein localization in the fission yeast Schizosaccharomyces pombe.
Q63191	AEGP_RAT	Apical endosomal glycoprotein	7829488	Molecular characterization of an apical early endosomal glycoprotein from developing rat intestinal epithelial cells.
Q9WTL3	SEM6C_RAT	Semaphorin-6C	10049528	Cloning and characterization of a novel class VI semaphorin, semaphorin Y.
Q06091	SN309_YEAST	Pre-mRNA-splicing factor SNT309	9528791	Snt309p, a component of the Prp19p-associated complex that interacts with Prp19p and associates with the spliceosome simultaneously with or immediately after dissociation of U4 in the same manner as Prp19p.
Q9C9L0	CUL3B_ARATH	Cullin-3B	16045478	Arabidopsis CUL3A and CUL3B genes are essential for normal embryogenesis.
P01571	IFN17_HUMAN	Interferon alpha-17	3891272	Efficient expression in Escherichia coli of two species of human interferon-alpha and their hybrid molecules.
Q9WVC3	CAV2_MOUSE	Caveolin-2	10373486	The membrane-spanning domains of caveolins-1 and -2 mediate the formation of caveolin hetero-oligomers. Implications for the assembly of caveolae membranes in vivo.
Q9ZT63	MTP1_ARATH	Metal tolerance protein 1	15215502	Isolation of intact vacuoles and proteomic analysis of tonoplast from suspension-cultured cells of Arabidopsis thaliana.
Q9H1J5	WNT8A_HUMAN	Protein Wnt-8a	11408932	Molecular cloning and characterization of human WNT8A.
Q26366	VG_DROME	Protein vestigial	14526388	The Drosophila wing differentiation factor vestigial-scalloped is required for cell proliferation and cell survival at the dorso-ventral boundary of the wing imaginal disc.
O49686	PYR1_ARATH	Abscisic acid receptor PYR1	19874541	PYR/PYL/RCAR family members are major in-vivo ABI1 protein phosphatase 2C-interacting proteins in Arabidopsis.
P92199	ROCK_CAEEL	Rho-associated protein kinase let-502	11687661	A RHO GTPase-mediated pathway is required during P cell migration in Caenorhabditis elegans.
C4NZN9	HYAST_HYAAR	Hyastatin	19487032	Hyastatin, a glycine-rich multi-domain antimicrobial peptide isolated from the spider crab (Hyas araneus) hemocytes.
Q15722	LT4R1_HUMAN	Leukotriene B4 receptor 1	8702478	Molecular cloning of a novel P2 purinoceptor from human erythroleukemia cells.
Q55DM1	LVSA_DICDI	BEACH domain-containing protein lvsA	10588668	LvsA, a protein related to the mouse beige protein, is required for cytokinesis in Dictyostelium.
Q90ZH9	S17AB_XENLA	Transcription factor Sox-17-alpha-B	16651540	Global analysis of the transcriptional network controlling Xenopus endoderm formation.
Q96M11	HYLS1_HUMAN	Hydrolethalus syndrome protein 1	15843405	Hydrolethalus syndrome is caused by a missense mutation in a novel gene HYLS1.
P32769	HBS1_YEAST	Elongation factor 1 alpha-like protein	16554824	Endonucleolytic cleavage of eukaryotic mRNAs with stalls in translation elongation.
P80313	TCPH_MOUSE	T-complex protein 1 subunit eta	7953530	Identification of six Tcp-1-related genes encoding divergent subunits of the TCP-1-containing chaperonin.
P06775	HIP1_YEAST	Histidine permease	3905514	The histidine permease gene (HIP1) of Saccharomyces cerevisiae.
P17036	ZNF3_HUMAN	Zinc finger protein 3	2288909	Multiple genes encoding zinc finger domains are expressed in human T cells.
Q15758	AAAT_HUMAN	Neutral amino acid transporter B(0)	8702519	Cloning of the sodium-dependent, broad-scope, neutral amino acid transporter Bo from a human placental choriocarcinoma cell line.
Q8X229	FCR3_CANAL	Fluconazole resistance protein 3	11561289	Functional isolation of the Candida albicans FCR3 gene encoding a bZip transcription factor homologous to Saccharomyces cerevisiae Yap3p.
P05164	PERM_HUMAN	Myeloperoxidase	8621627	Effect of the R569W missense mutation on the biosynthesis of myeloperoxidase.
Q05062	CDC42_CAEEL	Cell division control protein 42 homolog	8514766	The CDC42 homologue from Caenorhabditis elegans. Complementation of yeast mutation.
Q80WF4	T132A_RAT	Transmembrane protein 132A	12514190	Cloning and characterization of a novel GRP78-binding protein in the rat brain.
Q09140	UGGG_SCHPO	UDP-glucose:glycoprotein glucosyltransferase	8631292	A new stress protein: synthesis of Schizosaccharomyces pombe UDP-- Glc:glycoprotein glucosyltransferase mRNA is induced by stress conditions but the enzyme is not essential for cell viability.
Q9CQJ4	RING2_MOUSE	E3 ubiquitin-protein ligase RING2	15525528	Polycomb group proteins Ring1A/B link ubiquitylation of histone H2A to heritable gene silencing and X inactivation.
A0JNT9	BICR1_MOUSE	Bicaudal D-related protein 1	20360680	Pericentrosomal targeting of Rab6 secretory vesicles by Bicaudal-D- related protein 1 (BICDR-1) regulates neuritogenesis.
Q12874	SF3A3_HUMAN	Splicing factor 3A subunit 3	8022796	Specific protein-protein interactions between the essential mammalian spliceosome-associated proteins SAP 61 and SAP 114.
O94353	YHO4_SCHPO	Uncharacterized membrane protein C428.04	16823372	ORFeome cloning and global analysis of protein localization in the fission yeast Schizosaccharomyces pombe.
O14910	LIN7A_HUMAN	Protein lin-7 homolog A	9753324	A tripartite protein complex with the potential to couple synaptic vesicle exocytosis to cell adhesion in brain.
P75864	RLML_ECOLI	Ribosomal RNA large subunit methyltransferase L	17010378	Identification of Escherichia coli m2G methyltransferases: I. the ycbY gene encodes a methyltransferase specific for G2445 of the 23 S rRNA.
P12843	IBP2_RAT	Insulin-like growth factor-binding protein 2	2974285	Isolation of a biologically active fragment from the carboxy terminus of the fetal rat binding protein for insulin-like growth factors.
Q02199	NUP49_YEAST	Nucleoporin NUP49/NSP49	9971735	A novel in vivo assay reveals inhibition of ribosomal nuclear export in ran-cycle and nucleoporin mutants.
Q9V853	SMUF1_DROME	E3 ubiquitin-protein ligase Smurf1	12754252	DSmurf selectively degrades decapentaplegic-activated MAD, and its overexpression disrupts imaginal disc development.
[truncated: 43,693 more rows]
