# Supplementary material for: Representative Proteomes: A Stable, Scalable and Unbiased Proteome Set for Sequence Analysis and Functional Annotation
Source: PLoS One. 2011 Apr 27;6(4):e18910. doi: 10.1371/journal.pone.0018910 (PMC3083393; doi:10.1371/journal.pone.0018910)
Supplement: Table S2 — Statistics on the cluster sizes for all Representative Proteome sets. (XLS) [file pone.0018910.s002.xls]

## Sheet: Sheet1
RPG15		RPG35		RPG55		RPG75
Cluster size (# members in a RPG)	Count (# RPGs)	Cluster size (# members in a RPG)	Count (# RPGs)	Cluster size (# members in a RPG)	Count (# RPGs)	Cluster size (# members in a RPG)	Count (# RPGs)
1	140	1	340	1	468	1	623
2	43	2	66	2	86	2	80
3	22	3	29	3	29	3	25
4	16	4	16	4	18	4	11
5	11	5	10	5	11	5	4
6	3	6	6	6	3	6	2
7	4	7	5	7	3	7	4
8	5	8	3	8	4	8	2
9	3	9	1	9	4	9	3
10	5	10	7	10	4	10	2
11	3	11	2	12	2	11	2
12	2	12	1	13	2	12	2
13	2	13	4	16	1	16	1
14	2	14	3	18	1	18	1
15	2	16	1	59	1	39	1
16	1	19	2
17	2	24	2
18	3	67	1
19	1
20	1
25	2
27	1
29	1
30	1
49	1
101	1
